# Supplementary material for: Epidemiological characteristics of COVID-19 travel-associated cases in Vojvodina, Serbia, during 2020
Source: PLoS One. 2021 Dec 23;16(12):e0261840. doi: 10.1371/journal.pone.0261840 (PMC8699980; doi:10.1371/journal.pone.0261840)
Supplement: S2 Table — (XLS) [file pone.0261840.s004.xls]

## Sheet: Sheet1
Serial number	Case number	Age category	Asymptomatic	Hospitalization	Fever	Cough	Sore throat	Weakness	Chills	Runny nose	Anosmia	Ageusia	Myalgia	Arthralgia	Diarrhea	Nausea	Vomitus	Headache	Dyspnea	Anxiety	Infective syndroma	Syndroma respiratory	Syndroma digestive	Pneumonia	Number of comorbidities	Comorbidity type
1	M	18-44	NO	YES	YES	NO	YES	YES	NO	NO	NO	NO	NO	NO	NO	NO	NO	NO	YES	NO	YES	YES	NO	YES	0	NO
2	M	45-64	NO	NO	YES	YES	NO	NO	NO	NO	NO	NO	NO	NO	NO	NO	NO	NO	NO	NO	YES	YES	NO	NO	0	NO
3	M	18-44	NO	NO	YES	YES	NO	NO	NO	NO	NO	NO	NO	YES	NO	NO	NO	YES	NO	NO	YES	YES	NO	NO	1	CHRONIC PULMONARY DISEASE
4	F	18-44	NO	NO	YES	NO	NO	YES	YES	NO	NO	NO	NO	NO	NO	NO	NO	NO	NO	NO	YES	NO	NO	NO	0	NO
5	M	45-64	NO	YES	YES	YES	NO	YES	NO	NO	NO	NO	YES	YES	YES	NO	NO	YES	NO	NO	YES	YES	YES	NO	0	NO
6	M	45-64	NO	YES	YES	YES	NO	NO	YES	NO	NO	NO	NO	NO	NO	NO	NO	NO	NO	NO	YES	YES	NO	NO	0	NO
7	M	18-44	NO	NO	YES	NO	NO	YES	NO	NO	NO	NO	NO	NO	NO	NO	NO	NO	NO	NO	YES	YES	NO	NO	0	NO
8	F	45-64	NO	NO	YES	NO	YES	YES	NO	NO	NO	NO	NO	NO	NO	NO	NO	YES	NO	NO	YES	YES	NO	NO	0	NO
9	M	65+	NO	NO	YES	YES	NO	YES	NO	NO	NO	NO	NO	NO	NO	NO	NO	NO	NO	NO	YES	YES	NO	NO	1	HYPERTENSION
10	M	18-44	NO	NO	YES	YES	NO	NO	NO	NO	NO	NO	NO	NO	YES	NO	NO	YES	NO	NO	YES	YES	YES	NO	0	NO
11	M	65+	NO	NO	YES	YES	NO	YES	NO	NO	NO	NO	NO	YES	NO	NO	NO	NO	NO	NO	YES	YES	NO	NO	2	NO
12	F	45-64	NO	NO	YES	NO	NO	YES	NO	YES	NO	NO	NO	NO	NO	NO	NO	NO	NO	NO	YES	YES	NO	NO	0	NO
13	F	65+	NO	NO	YES	NO	NO	NO	NO	NO	NO	NO	NO	NO	NO	NO	NO	NO	NO	NO	YES	NO	NO	NO	1	HYPERTENSION
14	F	65+	NO	NO	YES	YES	NO	NO	NO	NO	NO	NO	NO	NO	NO	NO	NO	NO	NO	NO	YES	YES	NO	NO	2	NO
15	M	45-64	NO	NO	YES	NO	NO	NO	NO	YES	NO	NO	NO	NO	NO	NO	NO	NO	NO	NO	YES	YES	NO	NO	0	NO
16	F	18-44	NO	NO	YES	NO	NO	YES	NO	YES	NO	NO	NO	NO	NO	NO	NO	NO	NO	NO	YES	YES	NO	NO	0	NO
17	M	18-44	NO	NO	YES	YES	YES	NO	NO	NO	NO	NO	NO	NO	NO	NO	NO	NO	NO	NO	YES	YES	NO	NO	0	NO
18	F	18-44	NO	NO	YES	YES	NO	NO	NO	NO	NO	NO	NO	NO	NO	NO	NO	NO	NO	NO	YES	YES	NO	NO	0	NO
19	F	18-44	NO	NO	NO	YES	NO	NO	NO	NO	NO	NO	NO	NO	NO	NO	NO	NO	NO	NO	NO	YES	NO	NO	0	NO
20	M	18-44	NO	YES	YES	YES	NO	YES	NO	YES	NO	NO	NO	NO	NO	NO	NO	NO	NO	NO	YES	YES	NO	YES	1	HYPERTENSION
21	F	18-44	NO	YES	YES	NO	NO	NO	NO	NO	NO	NO	NO	NO	NO	NO	NO	NO	NO	NO	YES	NO	NO	NO	0	NO
22	M	18-44	NO	NO	YES	NO	NO	YES	NO	NO	NO	NO	NO	NO	NO	NO	NO	YES	YES	NO	YES	YES	NO	NO	0	NO
23	M	65+	NO	YES	YES	YES	NO	YES	NO	NO	NO	NO	NO	NO	NO	NO	NO	NO	NO	NO	YES	YES	NO	YES	2	NO
24	F	45-64	NO	YES	YES	NO	NO	YES	NO	NO	NO	NO	NO	NO	NO	NO	NO	NO	NO	NO	YES	NO	NO	YES	2	NO
25	M	65+	NO	NO	YES	NO	NO	NO	NO	NO	NO	NO	NO	NO	NO	NO	NO	NO	NO	NO	YES	NO	NO	NO	0	NO
26	M	45-64	YES	NO	NO	NO	NO	NO	NO	NO	NO	NO	NO	NO	NO	NO	NO	NO	NO	NO	NO	NO	NO	NO	1	HYPERTENSION
27	M	18-44	YES	NO	NO	NO	NO	NO	NO	NO	NO	NO	NO	NO	NO	NO	NO	NO	NO	NO	NO	NO	NO	NO	0	NO
28	M	45-64	YES	NO	NO	NO	NO	NO	NO	NO	NO	NO	NO	NO	NO	NO	NO	NO	NO	NO	NO	NO	NO	NO	0	NO
29	F	45-64	NO	NO	YES	NO	NO	NO	NO	NO	NO	NO	NO	NO	YES	NO	NO	NO	NO	NO	YES	NO	YES	NO	0	NO
30	M	18-44	YES	NO	NO	NO	NO	NO	NO	NO	NO	NO	NO	NO	NO	NO	NO	NO	NO	NO	NO	NO	NO	NO	0	NO
31	M	45-64	NO	YES	YES	YES	NO	YES	NO	NO	NO	NO	NO	NO	NO	NO	NO	NO	NO	NO	YES	YES	NO	NO	0	NO
32	F	18-44	YES	NO	NO	NO	NO	NO	NO	NO	NO	NO	NO	NO	NO	NO	NO	NO	NO	NO	NO	NO	NO	NO	0	NO
33	F	45-64	NO	NO	NO	YES	NO	NO	NO	NO	NO	NO	NO	NO	NO	NO	NO	NO	NO	NO	NO	YES	NO	NO	1	CHRONIC PULMONARY DISEASE
34	M	18-44	YES	NO	NO	NO	NO	NO	NO	NO	NO	NO	NO	NO	NO	NO	NO	NO	NO	NO	NO	NO	NO	NO	0	NO
35	F	45-64	YES	NO	NO	NO	NO	NO	NO	NO	NO	NO	NO	NO	NO	NO	NO	NO	NO	NO	NO	NO	NO	NO	1	ANOTHER CHRONIC DISEASE OR CONDITION
36	F	18-44	NO	YES	YES	NO	YES	NO	NO	NO	NO	NO	NO	NO	NO	NO	NO	NO	NO	NO	YES	YES	NO	NO	0	NO
37	F	18-44	NO	YES	YES	YES	NO	YES	NO	NO	NO	NO	NO	NO	NO	NO	NO	NO	NO	NO	YES	YES	NO	YES	0	NO
38	F	45-64	NO	NO	NO	NO	NO	NO	NO	NO	NO	NO	NO	NO	YES	NO	NO	NO	NO	NO	NO	NO	YES	NO	0	NO
39	M	45-64	NO	YES	YES	NO	NO	NO	NO	NO	NO	NO	YES	NO	NO	NO	NO	YES	NO	NO	YES	NO	NO	NO	2	NO
40	F	18-44	NO	NO	YES	NO	NO	NO	NO	YES	NO	NO	NO	NO	NO	NO	NO	NO	NO	NO	YES	YES	NO	NO	1	CHRONIC PULMONARY DISEASE
41	M	18-44	NO	NO	YES	NO	NO	NO	NO	NO	NO	NO	NO	NO	NO	NO	NO	NO	NO	NO	YES	NO	NO	NO	0	NO
42	M	18-44	YES	NO	NO	NO	NO	NO	NO	NO	NO	NO	NO	NO	NO	NO	NO	NO	NO	NO	NO	NO	NO	NO	1	HYPERTENSION
43	F	65+	NO	YES	YES	YES	NO	NO	NO	NO	NO	NO	NO	NO	NO	NO	NO	NO	NO	NO	YES	YES	NO	YES	3	NO
44	M	18-44	YES	NO	NO	NO	NO	NO	NO	NO	NO	NO	NO	NO	NO	NO	NO	NO	NO	NO	NO	NO	NO	NO	0	NO
45	F	18-44	NO	NO	YES	NO	NO	YES	NO	NO	NO	NO	NO	NO	NO	NO	NO	NO	NO	NO	YES	NO	NO	NO	0	NO
46	M	18-44	NO	NO	YES	YES	NO	YES	NO	NO	NO	NO	NO	NO	YES	NO	NO	NO	NO	NO	YES	YES	YES	NO	0	NO
47	M	45-64	NO	YES	YES	YES	NO	NO	NO	NO	NO	NO	NO	NO	NO	NO	NO	NO	YES	NO	YES	YES	NO	YES	2	NO
48	M	18-44	NO	YES	YES	NO	NO	YES	YES	NO	NO	NO	NO	NO	NO	NO	NO	NO	NO	NO	YES	NO	NO	YES	0	NO
49	M	45-64	NO	YES	YES	NO	NO	YES	NO	NO	NO	NO	NO	NO	NO	NO	NO	NO	NO	NO	YES	NO	NO	YES	1	HYPERTENSION
50	M	18-44	YES	NO	NO	NO	NO	NO	NO	NO	NO	NO	NO	NO	NO	NO	NO	NO	NO	NO	NO	NO	NO	NO	0	NO
51	M	45-64	NO	NO	YES	NO	NO	NO	NO	NO	NO	NO	NO	NO	NO	NO	NO	NO	NO	NO	YES	NO	NO	NO	0	NO
52	F	18-44	NO	NO	YES	YES	NO	YES	NO	NO	YES	NO	NO	NO	NO	NO	NO	NO	NO	NO	YES	YES	NO	NO	0	NO
53	M	18-44	YES	NO	NO	NO	NO	NO	NO	NO	NO	NO	NO	NO	NO	NO	NO	NO	NO	NO	NO	NO	NO	NO	0	NO
54	F	18-44	YES	NO	NO	NO	NO	NO	NO	NO	NO	NO	NO	NO	NO	NO	NO	NO	NO	NO	NO	NO	NO	NO	0	NO
55	F	18-44	NO	NO	YES	YES	NO	NO	NO	NO	NO	NO	NO	NO	NO	NO	NO	NO	NO	NO	YES	YES	NO	NO	0	NO
56	M	45-64	NO	YES	YES	YES	NO	NO	NO	NO	NO	NO	NO	NO	NO	NO	NO	NO	YES	NO	YES	YES	NO	YES	2	NO
57	M	18-44	NO	NO	YES	YES	NO	NO	NO	NO	NO	NO	NO	NO	NO	NO	NO	NO	NO	NO	YES	YES	NO	NO	0	NO
58	F	18-44	YES	NO	NO	NO	NO	NO	NO	NO	NO	NO	NO	NO	NO	NO	NO	NO	NO	NO	NO	NO	NO	NO	0	NO
59	M	45-64	NO	YES	YES	NO	NO	YES	NO	NO	NO	NO	NO	NO	NO	NO	NO	NO	YES	NO	YES	YES	NO	YES	0	NO
60	M	18-44	NO	NO	NO	NO	NO	YES	NO	NO	NO	NO	NO	NO	NO	NO	NO	NO	NO	NO	YES	NO	NO	NO	0	NO
61	F	18-44	NO	NO	NO	YES	NO	NO	NO	NO	YES	YES	NO	NO	NO	NO	NO	YES	NO	NO	YES	YES	NO	NO	0	NO
62	M	18-44	NO	NO	YES	NO	NO	YES	NO	NO	NO	NO	NO	NO	NO	NO	NO	NO	NO	NO	YES	NO	NO	NO	0	NO
63	M	45-64	NO	YES	YES	NO	NO	YES	NO	NO	NO	NO	YES	YES	NO	NO	NO	YES	NO	NO	YES	NO	NO	YES	0	NO
64	M	18-44	NO	NO	YES	NO	NO	NO	NO	NO	YES	YES	NO	NO	NO	NO	NO	NO	NO	NO	YES	NO	NO	NO	0	NO
65	M	18-44	NO	YES	NO	YES	NO	YES	NO	NO	NO	NO	NO	NO	NO	NO	NO	NO	NO	NO	YES	YES	NO	YES	0	NO
66	F	<18	NO	NO	NO	NO	NO	YES	NO	NO	YES	YES	NO	NO	NO	NO	NO	NO	NO	NO	YES	NO	NO	NO	0	NO
67	M	18-44	NO	NO	NO	YES	NO	NO	NO	NO	YES	YES	NO	NO	NO	NO	NO	YES	NO	NO	YES	YES	NO	NO	0	NO
68	F	18-44	YES	NO	NO	NO	NO	NO	NO	NO	NO	NO	NO	NO	NO	NO	NO	NO	NO	NO	NO	NO	NO	NO	0	NO
69	F	45-64	YES	NO	NO	NO	NO	NO	NO	NO	NO	NO	NO	NO	NO	NO	NO	NO	NO	NO	NO	NO	NO	NO	0	NO
70	M	45-64	NO	NO	YES	YES	NO	YES	NO	NO	NO	NO	NO	NO	NO	NO	NO	YES	NO	NO	YES	YES	NO	NO	0	NO
71	F	18-44	NO	NO	YES	YES	NO	NO	NO	YES	YES	NO	NO	YES	NO	NO	NO	NO	NO	NO	YES	YES	NO	NO	0	NO
72	M	18-44	NO	NO	YES	NO	NO	YES	NO	NO	NO	NO	YES	NO	NO	NO	NO	YES	NO	NO	YES	NO	NO	NO	0	NO
73	M	45-64	NO	YES	YES	YES	NO	NO	NO	NO	NO	NO	YES	YES	NO	NO	NO	YES	NO	NO	YES	YES	NO	YES	2	NO
74	M	45-64	NO	NO	YES	YES	NO	YES	NO	NO	NO	NO	NO	NO	NO	NO	NO	NO	YES	NO	YES	YES	NO	YES	0	NO
75	M	65+	NO	NO	YES	NO	YES	YES	NO	NO	NO	NO	YES	NO	YES	NO	NO	NO	NO	NO	YES	YES	YES	NO	1	HYPERTENSION
76	M	18-44	YES	NO	NO	NO	NO	NO	NO	NO	NO	NO	NO	NO	NO	NO	NO	NO	NO	NO	NO	NO	NO	NO	0	NO
77	M	45-64	NO	YES	NO	YES	YES	NO	NO	NO	NO	NO	NO	NO	NO	NO	NO	NO	NO	NO	NO	YES	NO	YES	0	NO
78	M	45-64	NO	YES	YES	YES	NO	YES	NO	NO	NO	NO	NO	NO	NO	NO	NO	NO	NO	NO	YES	YES	NO	YES	0	NO
79	M	<18	YES	NO	NO	NO	NO	NO	NO	NO	NO	NO	NO	NO	NO	NO	NO	NO	NO	NO	NO	NO	NO	NO	0	NO
80	F	18-44	YES	NO	NO	NO	NO	NO	NO	NO	NO	NO	NO	NO	NO	NO	NO	NO	NO	NO	NO	NO	NO	NO	0	NO
81	M	45-64	NO	NO	YES	YES	YES	YES	NO	NO	NO	NO	NO	YES	NO	NO	NO	NO	NO	NO	YES	YES	NO	NO	0	NO
82	F	45-64	NO	NO	YES	YES	YES	YES	NO	YES	NO	NO	YES	NO	NO	NO	NO	YES	NO	NO	YES	YES	NO	NO	1	HYPERTENSION
83	F	18-44	NO	NO	NO	NO	YES	NO	NO	NO	YES	YES	NO	NO	NO	NO	NO	NO	NO	NO	NO	YES	NO	NO	0	NO
84	M	45-64	NO	NO	YES	NO	NO	NO	NO	NO	NO	NO	NO	NO	NO	NO	NO	NO	NO	NO	YES	NO	NO	NO	1	HYPERTENSION
85	F	18-44	NO	NO	NO	NO	NO	YES	NO	NO	NO	YES	NO	NO	NO	NO	NO	NO	NO	NO	YES	NO	NO	NO	0	NO
86	M	18-44	NO	NO	YES	YES	NO	NO	NO	NO	NO	NO	NO	NO	YES	NO	NO	NO	NO	NO	YES	YES	YES	NO	0	NO
87	M	45-64	NO	NO	YES	YES	NO	YES	NO	NO	YES	NO	YES	YES	YES	NO	NO	NO	NO	NO	YES	YES	YES	NO	1	HYPERTENSION
88	F	18-44	NO	NO	YES	NO	YES	NO	NO	NO	YES	YES	NO	NO	NO	YES	NO	YES	NO	NO	YES	YES	YES	NO	0	NO
89	M	45-64	NO	NO	YES	YES	NO	YES	NO	NO	NO	NO	NO	NO	YES	NO	NO	YES	NO	NO	YES	YES	YES	NO	0	NO
90	M	18-44	NO	NO	YES	YES	YES	YES	NO	YES	NO	NO	YES	YES	NO	NO	NO	NO	NO	NO	YES	YES	NO	NO	0	NO
91	M	18-44	NO	NO	YES	YES	NO	YES	NO	NO	NO	NO	YES	NO	NO	NO	NO	NO	NO	NO	YES	YES	NO	NO	0	NO
92	F	18-44	YES	NO	NO	NO	NO	NO	NO	NO	NO	NO	NO	NO	NO	NO	NO	NO	NO	NO	NO	NO	NO	NO	0	NO
93	F	65+	NO	NO	YES	NO	NO	NO	NO	NO	NO	NO	NO	NO	NO	NO	NO	NO	NO	NO	YES	NO	NO	NO	0	NO
94	M	45-64	NO	NO	YES	YES	NO	YES	NO	YES	NO	NO	YES	NO	YES	NO	NO	YES	NO	NO	YES	YES	YES	NO	1	HYPERTENSION
95	M	45-64	NO	NO	YES	YES	YES	YES	NO	NO	YES	YES	NO	NO	NO	NO	NO	NO	NO	NO	YES	YES	NO	NO	0	NO
96	F	45-64	NO	NO	YES	YES	NO	YES	NO	NO	YES	YES	YES	YES	YES	NO	NO	NO	NO	NO	YES	YES	YES	NO	1	HYPERTENSION
97	F	18-44	NO	NO	YES	YES	YES	YES	NO	YES	NO	NO	YES	YES	NO	NO	NO	YES	NO	YES	YES	YES	NO	NO	0	NO
98	M	18-44	NO	NO	YES	NO	YES	NO	NO	NO	YES	YES	NO	NO	NO	NO	NO	NO	NO	NO	YES	YES	NO	NO	1	ANOTHER CHRONIC DISEASE OR CONDITION
99	F	45-64	NO	NO	YES	YES	YES	YES	NO	YES	YES	YES	YES	YES	YES	NO	NO	YES	NO	NO	YES	YES	YES	NO	1	ANOTHER CHRONIC DISEASE OR CONDITION
100	F	45-64	NO	NO	YES	YES	YES	YES	NO	NO	NO	NO	NO	NO	NO	NO	NO	NO	NO	NO	YES	YES	NO	NO	0	NO
101	M	65+	NO	YES	NO	NO	NO	NO	NO	NO	YES	YES	NO	NO	NO	NO	NO	NO	NO	NO	NO	NO	NO	NO	1	HYPERTENSION
102	M	45-64	NO	YES	YES	NO	NO	YES	NO	NO	NO	NO	NO	NO	NO	NO	NO	NO	NO	NO	YES	NO	NO	YES	0	NO
103	M	45-64	NO	NO	YES	NO	NO	NO	NO	NO	NO	NO	NO	NO	NO	NO	NO	NO	NO	NO	YES	NO	NO	NO	0	NO
104	M	45-64	NO	NO	YES	YES	YES	YES	NO	NO	NO	NO	NO	NO	NO	NO	NO	NO	NO	NO	YES	YES	NO	NO	1	CHRONIC PULMONARY DISEASE
105	M	65+	NO	NO	YES	NO	NO	YES	NO	NO	NO	NO	NO	NO	NO	NO	NO	NO	NO	NO	YES	NO	NO	NO	0	NO
106	M	18-44	NO	NO	NO	NO	NO	NO	NO	YES	YES	NO	NO	NO	YES	NO	NO	NO	NO	NO	NO	YES	YES	NO	0	NO
107	M	65+	NO	NO	YES	NO	NO	YES	NO	NO	NO	NO	NO	NO	NO	YES	YES	NO	NO	NO	YES	NO	YES	YES	1	HYPERTENSION
108	M	18-44	NO	NO	YES	YES	NO	NO	NO	YES	YES	NO	YES	NO	YES	YES	NO	YES	NO	NO	YES	YES	YES	NO	0	NO
109	M	18-44	NO	NO	YES	YES	NO	YES	NO	NO	YES	NO	YES	NO	YES	NO	NO	NO	NO	NO	YES	YES	YES	YES	0	NO
110	F	45-64	NO	NO	NO	NO	NO	NO	NO	YES	YES	YES	NO	NO	NO	NO	NO	NO	NO	NO	NO	YES	NO	NO	0	NO
111	M	45-64	NO	NO	YES	NO	NO	YES	NO	NO	NO	NO	NO	YES	NO	NO	NO	NO	NO	NO	YES	NO	NO	NO	1	HYPERTENSION
112	F	18-44	YES	NO	NO	NO	NO	NO	NO	NO	NO	NO	NO	NO	NO	NO	NO	NO	NO	NO	NO	NO	NO	NO	0	NO
113	M	45-64	NO	NO	NO	YES	NO	YES	NO	NO	NO	NO	NO	NO	NO	NO	NO	NO	NO	NO	YES	YES	NO	NO	0	NO
114	M	45-64	NO	NO	YES	YES	NO	YES	NO	NO	NO	NO	NO	NO	NO	NO	NO	YES	NO	NO	YES	YES	NO	NO	0	NO
115	M	45-64	NO	YES	YES	NO	NO	YES	NO	NO	NO	NO	NO	NO	NO	YES	NO	YES	NO	NO	YES	NO	YES	NO	1	DIABETES
116	F	18-44	NO	NO	YES	YES	NO	NO	NO	NO	YES	YES	YES	YES	NO	NO	NO	NO	NO	NO	YES	YES	NO	NO	0	NO
117	M	45-64	NO	YES	YES	YES	YES	YES	NO	NO	NO	NO	YES	YES	NO	NO	NO	YES	NO	NO	YES	YES	NO	YES	0	NO
118	M	18-44	YES	NO	NO	NO	NO	NO	NO	NO	NO	NO	NO	NO	NO	NO	NO	NO	NO	NO	NO	NO	NO	NO	0	NO
119	F	<18	NO	NO	YES	NO	NO	YES	NO	NO	NO	NO	NO	NO	NO	NO	NO	NO	NO	NO	YES	NO	NO	NO	0	NO
120	F	<18	YES	NO	NO	NO	NO	NO	NO	NO	NO	NO	NO	NO	NO	NO	NO	NO	NO	NO	NO	NO	NO	NO	0	NO
121	M	18-44	NO	NO	NO	NO	NO	NO	NO	NO	YES	NO	NO	NO	NO	NO	NO	NO	NO	NO	NO	NO	NO	NO	0	NO
122	F	18-44	NO	NO	YES	NO	YES	YES	NO	NO	NO	NO	NO	NO	NO	NO	NO	NO	NO	NO	YES	YES	NO	NO	0	NO
123	M	18-44	NO	NO	NO	NO	NO	NO	NO	NO	YES	NO	YES	NO	NO	NO	NO	YES	NO	NO	YES	NO	NO	NO	0	NO
124	M	45-64	NO	NO	NO	YES	NO	YES	NO	NO	NO	YES	NO	NO	NO	YES	NO	NO	NO	NO	YES	YES	YES	YES	1	HYPERTENSION
125	M	18-44	YES	NO	NO	NO	NO	NO	NO	NO	NO	NO	NO	NO	NO	NO	NO	NO	NO	NO	NO	NO	NO	NO	0	NO
126	M	45-64	NO	NO	YES	YES	NO	NO	NO	NO	NO	NO	NO	NO	NO	NO	NO	NO	NO	NO	YES	YES	NO	NO	0	NO
127	F	45-64	NO	NO	YES	NO	NO	YES	NO	NO	YES	YES	YES	YES	YES	NO	NO	NO	NO	NO	YES	NO	YES	NO	2	NO
128	F	18-44	NO	NO	YES	NO	NO	NO	NO	YES	YES	YES	YES	NO	NO	NO	NO	NO	NO	NO	YES	YES	NO	NO	0	NO
129	M	18-44	NO	NO	YES	YES	NO	YES	NO	NO	YES	YES	NO	NO	NO	NO	NO	YES	NO	NO	YES	YES	NO	NO	0	NO
130	F	18-44	NO	YES	YES	NO	NO	NO	NO	NO	YES	YES	NO	NO	NO	NO	NO	NO	NO	NO	YES	NO	NO	NO	0	NO
131	F	45-64	NO	YES	YES	YES	NO	YES	NO	NO	NO	NO	YES	NO	NO	NO	NO	NO	NO	NO	YES	YES	NO	YES	1	HYPERTENSION
132	F	18-44	NO	NO	NO	YES	YES	YES	NO	YES	YES	YES	NO	NO	NO	NO	NO	NO	NO	NO	YES	YES	NO	NO	0	NO
133	M	45-64	NO	NO	YES	YES	NO	YES	NO	NO	NO	NO	NO	NO	NO	NO	NO	NO	NO	NO	YES	YES	NO	NO	2	NO
134	M	18-44	NO	NO	YES	YES	YES	YES	NO	YES	NO	NO	NO	NO	NO	NO	NO	YES	NO	NO	YES	YES	NO	NO	0	NO
135	M	18-44	NO	NO	YES	NO	YES	YES	NO	NO	YES	YES	YES	NO	YES	NO	NO	YES	NO	NO	YES	YES	YES	NO	1	HYPERTENSION
136	F	18-44	NO	NO	YES	NO	YES	YES	NO	NO	NO	NO	YES	YES	NO	NO	NO	NO	NO	NO	YES	YES	NO	NO	0	NO
137	M	45-64	NO	NO	YES	NO	NO	YES	NO	YES	NO	NO	YES	NO	NO	NO	NO	YES	NO	YES	YES	YES	NO	YES	3	NO
138	F	45-64	NO	NO	YES	YES	YES	YES	NO	YES	YES	YES	YES	YES	YES	NO	NO	YES	NO	NO	YES	YES	YES	NO	3	NO
139	F	18-44	NO	NO	NO	YES	NO	YES	NO	YES	YES	YES	YES	NO	YES	NO	NO	YES	NO	NO	YES	YES	YES	NO	0	NO
140	F	18-44	NO	NO	YES	YES	NO	YES	NO	YES	YES	YES	YES	NO	NO	NO	NO	YES	NO	NO	YES	YES	NO	NO	0	NO
141	F	45-64	YES	NO	NO	NO	NO	NO	NO	NO	NO	NO	NO	NO	NO	NO	NO	NO	NO	NO	NO	NO	NO	NO	0	NO
142	M	45-64	YES	NO	NO	NO	NO	NO	NO	NO	NO	NO	NO	NO	NO	NO	NO	NO	NO	NO	NO	NO	NO	NO	0	NO
143	M	65+	YES	NO	NO	NO	NO	NO	NO	NO	NO	NO	NO	NO	NO	NO	NO	NO	NO	NO	NO	NO	NO	NO	0	NO
144	F	45-64	YES	NO	NO	NO	NO	NO	NO	NO	NO	NO	NO	NO	NO	NO	NO	NO	NO	NO	NO	NO	NO	NO	0	NO
145	M	18-44	NO	NO	YES	NO	NO	NO	NO	NO	YES	YES	NO	NO	NO	NO	NO	NO	NO	NO	YES	NO	NO	NO	0	NO
146	M	45-64	NO	NO	YES	YES	YES	YES	NO	NO	NO	YES	YES	NO	NO	NO	NO	NO	NO	NO	YES	YES	NO	YES	1	OBESITY
147	F	18-44	YES	NO	NO	NO	NO	NO	NO	NO	NO	NO	NO	NO	NO	NO	NO	NO	NO	NO	NO	NO	NO	NO	0	NO
148	M	18-44	NO	NO	YES	YES	NO	NO	NO	NO	NO	NO	NO	NO	NO	NO	NO	NO	NO	NO	YES	YES	NO	NO	0	NO
149	M	18-44	NO	NO	NO	NO	NO	NO	NO	NO	YES	YES	NO	NO	NO	NO	NO	NO	NO	NO	NO	NO	NO	NO	0	NO
150	F	18-44	NO	NO	NO	NO	YES	NO	NO	YES	NO	NO	NO	NO	NO	NO	NO	NO	NO	NO	NO	YES	NO	NO	0	NO
151	F	18-44	NO	NO	YES	NO	YES	YES	NO	NO	NO	NO	NO	NO	NO	NO	NO	YES	NO	NO	YES	YES	NO	NO	0	NO
152	M	18-44	NO	NO	YES	YES	NO	NO	NO	YES	NO	NO	NO	NO	NO	NO	NO	NO	NO	NO	YES	YES	NO	NO	1	HYPERTENSION
153	M	18-44	NO	NO	YES	YES	NO	YES	NO	YES	YES	NO	YES	NO	NO	NO	NO	YES	NO	NO	YES	YES	NO	NO	0	NO
154	F	18-44	NO	NO	YES	NO	NO	NO	NO	NO	YES	YES	YES	NO	NO	NO	NO	YES	NO	NO	YES	NO	NO	NO	0	NO
155	F	18-44	NO	NO	YES	NO	NO	YES	NO	YES	YES	YES	YES	NO	NO	NO	NO	YES	NO	NO	YES	YES	NO	NO	0	NO
156	M	45-64	NO	NO	YES	YES	NO	NO	NO	NO	NO	NO	NO	NO	NO	NO	NO	YES	NO	NO	YES	YES	NO	NO	1	HYPERTENSION
157	M	65+	NO	NO	YES	NO	NO	YES	NO	NO	NO	NO	YES	YES	YES	YES	YES	NO	NO	NO	YES	NO	YES	YES	0	NO
158	M	18-44	NO	NO	YES	YES	YES	YES	NO	NO	YES	YES	NO	NO	NO	YES	NO	NO	NO	NO	YES	YES	YES	NO	1	OBESITY
159	F	45-64	NO	NO	NO	YES	NO	NO	NO	NO	NO	YES	NO	NO	NO	NO	NO	NO	NO	NO	NO	YES	NO	NO	0	NO
160	F	45-64	NO	NO	NO	NO	NO	YES	NO	YES	NO	NO	NO	NO	NO	NO	NO	NO	NO	NO	YES	YES	NO	NO	0	NO
161	M	18-44	NO	NO	NO	YES	NO	NO	NO	NO	NO	YES	NO	NO	NO	NO	NO	NO	NO	NO	NO	YES	NO	NO	0	NO
162	M	18-44	NO	NO	NO	NO	NO	YES	NO	NO	YES	NO	NO	NO	NO	NO	NO	NO	NO	YES	YES	NO	NO	NO	0	NO
163	M	18-44	NO	NO	YES	YES	NO	YES	NO	NO	NO	NO	YES	NO	NO	NO	NO	NO	NO	NO	YES	YES	NO	NO	1	HYPERTENSION
164	M	18-44	NO	NO	YES	NO	NO	NO	NO	NO	NO	NO	NO	NO	NO	NO	NO	NO	NO	NO	YES	NO	NO	NO	0	NO
165	F	45-64	NO	NO	YES	YES	NO	NO	NO	NO	NO	NO	NO	NO	NO	NO	NO	NO	YES	NO	YES	YES	NO	NO	0	NO
166	M	45-64	NO	NO	NO	YES	NO	YES	NO	NO	NO	NO	NO	NO	NO	NO	NO	YES	NO	NO	YES	YES	NO	NO	0	NO
167	M	18-44	NO	NO	YES	YES	NO	YES	NO	NO	NO	NO	NO	NO	NO	NO	NO	NO	YES	NO	YES	YES	NO	YES	0	NO
168	M	18-44	YES	NO	NO	NO	NO	NO	NO	NO	NO	NO	NO	NO	NO	NO	NO	NO	NO	NO	NO	NO	NO	NO	0	NO
169	M	18-44	NO	NO	YES	NO	YES	NO	NO	NO	NO	NO	NO	NO	NO	NO	NO	YES	NO	NO	YES	YES	NO	NO	1	MALIGNANT DISEASE
170	M	18-44	NO	NO	NO	NO	NO	YES	NO	NO	NO	NO	YES	NO	NO	NO	NO	NO	NO	NO	YES	YES	NO	NO	0	NO
171	M	18-44	YES	NO	NO	NO	NO	NO	NO	YES	NO	NO	NO	NO	NO	NO	NO	NO	NO	NO	NO	NO	NO	NO	0	NO
172	M	<18	NO	NO	YES	NO	NO	NO	NO	NO	NO	NO	NO	NO	NO	NO	NO	NO	NO	NO	YES	NO	NO	NO	0	NO
173	F	18-44	NO	NO	YES	YES	YES	YES	NO	NO	NO	NO	NO	NO	NO	NO	NO	YES	NO	NO	YES	YES	NO	NO	0	NO
174	F	65+	NO	NO	YES	YES	NO	YES	NO	YES	NO	NO	YES	NO	YES	NO	NO	YES	NO	NO	YES	YES	YES	NO	1	ANOTHER CHRONIC DISEASE OR CONDITION
175	F	18-44	NO	NO	NO	YES	YES	YES	NO	NO	YES	YES	NO	NO	NO	YES	NO	YES	NO	NO	YES	YES	YES	NO	1	ANOTHER CHRONIC DISEASE OR CONDITION
176	F	18-44	NO	NO	NO	YES	NO	YES	NO	NO	YES	YES	NO	NO	NO	NO	NO	NO	NO	NO	YES	YES	NO	NO	0	NO
177	M	18-44	NO	NO	NO	YES	YES	YES	NO	YES	NO	NO	YES	NO	NO	NO	NO	YES	NO	NO	YES	YES	NO	NO	0	NO
178	F	18-44	NO	NO	YES	YES	NO	YES	NO	NO	YES	YES	YES	YES	NO	NO	NO	YES	NO	NO	YES	YES	NO	NO	0	NO
179	F	45-64	NO	NO	YES	NO	NO	NO	NO	NO	YES	YES	NO	NO	NO	NO	NO	NO	NO	NO	YES	NO	NO	NO	0	NO
180	M	45-64	NO	NO	YES	NO	NO	YES	NO	NO	YES	YES	NO	NO	NO	NO	NO	YES	NO	NO	YES	NO	NO	NO	1	HYPERTENSION
181	F	45-64	NO	NO	NO	NO	YES	YES	NO	NO	NO	NO	NO	NO	NO	NO	NO	YES	NO	NO	YES	YES	NO	NO	0	NO
182	F	18-44	NO	NO	NO	NO	NO	NO	NO	YES	YES	YES	NO	NO	NO	NO	NO	NO	NO	NO	NO	YES	NO	NO	0	NO
183	M	18-44	NO	NO	YES	NO	NO	YES	NO	NO	NO	NO	NO	NO	NO	NO	NO	NO	YES	NO	YES	YES	NO	NO	1	CHRONIC PULMONARY DISEASE
184	F	18-44	NO	NO	YES	YES	NO	YES	NO	NO	YES	YES	NO	NO	NO	NO	NO	NO	NO	NO	YES	YES	NO	NO	0	NO
185	M	18-44	NO	NO	YES	YES	NO	YES	NO	NO	NO	NO	NO	NO	NO	NO	NO	YES	NO	NO	YES	YES	NO	NO	0	NO
186	M	45-64	NO	NO	NO	YES	NO	NO	NO	NO	NO	NO	YES	NO	NO	NO	NO	NO	NO	NO	YES	YES	NO	NO	0	NO
187	M	45-64	NO	NO	YES	YES	YES	NO	NO	NO	YES	NO	NO	NO	NO	NO	NO	NO	NO	NO	YES	YES	NO	NO	0	NO
188	F	18-44	NO	NO	YES	NO	NO	YES	NO	NO	NO	NO	NO	NO	NO	NO	NO	NO	NO	NO	YES	NO	NO	NO	0	NO
189	M	45-64	NO	NO	NO	NO	NO	NO	NO	YES	YES	NO	NO	NO	NO	NO	NO	YES	NO	NO	YES	YES	NO	NO	0	NO
190	M	18-44	NO	NO	YES	NO	NO	YES	NO	NO	NO	NO	NO	NO	NO	NO	NO	NO	NO	NO	YES	NO	NO	NO	1	ANOTHER CHRONIC DISEASE OR CONDITION
191	M	18-44	NO	NO	YES	YES	YES	YES	NO	YES	YES	YES	YES	YES	NO	NO	NO	YES	NO	NO	YES	YES	NO	NO	0	NO
192	F	45-64	NO	NO	NO	NO	NO	NO	NO	YES	NO	NO	NO	NO	NO	NO	NO	NO	NO	NO	NO	YES	NO	NO	0	NO
193	M	18-44	NO	NO	YES	YES	NO	NO	NO	YES	NO	NO	NO	NO	NO	NO	NO	NO	NO	NO	YES	YES	NO	NO	0	NO
194	M	18-44	NO	NO	YES	YES	NO	NO	NO	NO	NO	NO	NO	NO	NO	NO	NO	NO	NO	NO	YES	YES	NO	NO	0	NO
195	F	18-44	NO	NO	YES	NO	NO	YES	NO	YES	NO	NO	NO	NO	NO	NO	NO	NO	NO	NO	YES	YES	NO	NO	0	NO
196	F	18-44	NO	NO	YES	NO	NO	NO	NO	NO	NO	NO	YES	NO	NO	NO	NO	YES	NO	NO	YES	NO	NO	NO	0	NO
197	F	18-44	NO	NO	YES	NO	YES	YES	NO	YES	NO	NO	NO	NO	NO	NO	NO	NO	NO	NO	YES	YES	NO	NO	0	NO
198	M	45-64	NO	NO	YES	NO	NO	NO	NO	NO	NO	NO	NO	NO	NO	NO	NO	NO	NO	NO	YES	NO	NO	NO	0	NO
199	F	18-44	NO	NO	NO	NO	YES	YES	NO	NO	NO	NO	NO	NO	NO	NO	NO	YES	NO	NO	YES	YES	NO	NO	0	NO
200	M	18-44	NO	NO	YES	NO	NO	NO	NO	NO	NO	NO	YES	NO	NO	NO	NO	NO	NO	NO	YES	NO	NO	NO	0	NO
201	M	18-44	NO	NO	NO	NO	YES	NO	NO	YES	NO	NO	NO	NO	NO	NO	NO	NO	NO	NO	NO	YES	NO	NO	0	NO
202	M	45-64	NO	YES	YES	YES	NO	YES	NO	NO	NO	NO	YES	NO	NO	YES	NO	NO	NO	NO	YES	YES	YES	NO	2	NO
203	M	18-44	YES	NO	NO	NO	NO	NO	NO	NO	NO	NO	NO	NO	NO	NO	NO	NO	NO	NO	NO	NO	NO	NO	0	NO
204	M	<18	YES	NO	NO	NO	NO	NO	NO	NO	NO	NO	NO	NO	NO	NO	NO	NO	NO	NO	NO	NO	NO	NO	0	NO
205	F	18-44	NO	NO	YES	YES	YES	YES	NO	YES	NO	NO	YES	NO	NO	NO	NO	YES	NO	NO	YES	YES	NO	NO	0	NO
206	M	18-44	NO	YES	YES	YES	NO	YES	NO	NO	NO	NO	NO	NO	NO	NO	NO	NO	NO	NO	YES	YES	NO	YES	3	NO
207	M	18-44	NO	NO	YES	NO	YES	YES	NO	NO	NO	NO	NO	NO	NO	NO	NO	YES	NO	NO	YES	YES	NO	NO	0	NO
208	M	45-64	NO	NO	YES	YES	YES	YES	NO	NO	NO	NO	NO	NO	NO	NO	NO	NO	NO	NO	YES	YES	NO	NO	0	NO
209	F	65+	NO	NO	NO	NO	YES	NO	NO	YES	NO	NO	NO	NO	NO	NO	NO	NO	NO	NO	NO	YES	NO	NO	2	NO
210	F	45-64	YES	NO	NO	NO	NO	NO	NO	NO	NO	NO	NO	NO	NO	NO	NO	NO	NO	NO	NO	NO	NO	NO	0	NO
211	M	<18	YES	NO	NO	NO	NO	NO	NO	NO	NO	NO	NO	NO	NO	NO	NO	NO	NO	NO	NO	NO	NO	NO	0	NO
212	M	18-44	NO	NO	NO	NO	NO	NO	NO	NO	YES	YES	NO	NO	NO	NO	NO	NO	NO	NO	NO	NO	NO	NO	0	NO
213	F	18-44	NO	NO	YES	YES	YES	YES	NO	YES	YES	YES	YES	NO	YES	YES	YES	YES	NO	NO	YES	YES	YES	NO	0	NO
214	F	18-44	NO	NO	NO	YES	NO	NO	NO	NO	YES	YES	YES	YES	NO	NO	YES	NO	NO	NO	YES	YES	YES	NO	0	NO
215	F	18-44	YES	NO	NO	NO	NO	NO	NO	NO	NO	NO	NO	NO	NO	NO	NO	NO	NO	NO	NO	NO	NO	NO	0	NO
216	M	45-64	NO	NO	YES	YES	YES	YES	NO	NO	YES	YES	YES	NO	NO	NO	NO	NO	NO	NO	YES	YES	NO	NO	1	DIABETES
217	M	45-64	NO	NO	NO	NO	NO	NO	NO	NO	YES	YES	NO	NO	NO	NO	NO	NO	NO	NO	NO	NO	NO	NO	1	ANOTHER CHRONIC DISEASE OR CONDITION
218	M	45-64	NO	NO	YES	YES	NO	YES	NO	NO	NO	NO	NO	YES	NO	NO	NO	YES	NO	NO	YES	YES	NO	NO	1	HYPERTENSION
219	F	18-44	NO	NO	YES	YES	YES	YES	NO	NO	NO	NO	YES	YES	YES	YES	YES	YES	NO	NO	YES	YES	YES	YES	2	NO
220	F	<18	NO	NO	YES	YES	YES	YES	NO	NO	NO	NO	YES	YES	NO	YES	NO	YES	NO	NO	YES	YES	YES	NO	1	HYPERTENSION
221	M	45-64	NO	NO	YES	YES	NO	YES	NO	NO	NO	NO	YES	YES	NO	NO	NO	NO	NO	NO	YES	YES	NO	YES	1	HYPERTENSION
222	M	18-44	YES	NO	NO	NO	NO	NO	NO	NO	NO	NO	NO	NO	NO	NO	NO	NO	NO	NO	NO	NO	NO	NO	0	NO
223	M	18-44	NO	NO	YES	YES	NO	YES	NO	YES	YES	NO	YES	YES	NO	NO	NO	NO	YES	NO	YES	YES	NO	NO	1	HYPERTENSION
224	M	18-44	NO	YES	YES	NO	NO	YES	NO	YES	NO	NO	NO	NO	NO	NO	NO	NO	YES	NO	YES	YES	NO	YES	0	NO
225	M	18-44	YES	NO	NO	NO	NO	NO	NO	NO	NO	NO	NO	NO	NO	NO	NO	NO	NO	NO	NO	NO	NO	NO	0	NO
226	F	<18	NO	NO	YES	YES	NO	NO	NO	NO	NO	NO	NO	NO	NO	NO	NO	NO	NO	NO	YES	YES	NO	NO	0	NO
227	M	18-44	NO	NO	NO	NO	NO	NO	NO	YES	NO	NO	NO	NO	NO	NO	NO	NO	NO	NO	NO	YES	NO	NO	0	NO
228	F	45-64	NO	NO	NO	NO	YES	NO	NO	YES	NO	NO	NO	NO	NO	NO	NO	NO	NO	NO	NO	YES	NO	NO	0	NO
229	M	18-44	NO	NO	YES	YES	NO	NO	NO	NO	NO	NO	NO	NO	YES	NO	NO	YES	NO	NO	YES	YES	YES	NO	0	NO
230	M	18-44	NO	NO	NO	YES	NO	NO	NO	NO	NO	NO	NO	NO	NO	NO	NO	NO	NO	NO	NO	YES	NO	NO	0	NO
231	M	18-44	YES	NO	NO	NO	NO	NO	NO	NO	NO	NO	NO	NO	NO	NO	NO	NO	NO	NO	NO	NO	NO	NO	0	NO
232	F	18-44	NO	NO	NO	NO	YES	NO	NO	YES	YES	YES	NO	NO	NO	NO	NO	NO	NO	NO	NO	YES	NO	NO	0	NO
233	M	18-44	YES	NO	NO	NO	NO	NO	NO	NO	NO	NO	NO	NO	NO	NO	NO	NO	NO	NO	NO	NO	NO	NO	0	NO
234	M	18-44	YES	NO	NO	NO	NO	NO	NO	NO	NO	NO	NO	NO	NO	NO	NO	NO	NO	NO	NO	NO	NO	NO	0	NO
235	F	18-44	NO	NO	YES	NO	NO	YES	NO	YES	YES	YES	NO	NO	NO	NO	NO	NO	NO	NO	YES	YES	NO	NO	1	HYPERTENSION
236	F	18-44	YES	NO	NO	NO	NO	NO	NO	NO	NO	NO	NO	NO	NO	NO	NO	NO	NO	NO	NO	NO	NO	NO	0	NO
237	M	18-44	NO	NO	YES	NO	NO	NO	NO	YES	YES	YES	NO	NO	NO	NO	NO	NO	NO	NO	YES	NO	NO	NO	1	ANOTHER CHRONIC DISEASE OR CONDITION
238	F	18-44	YES	NO	NO	NO	NO	NO	NO	NO	NO	NO	NO	NO	NO	NO	NO	NO	NO	NO	NO	NO	NO	NO	0	NO
239	F	18-44	YES	NO	NO	NO	NO	NO	NO	NO	NO	NO	NO	NO	NO	NO	NO	NO	NO	NO	NO	NO	NO	NO	0	NO
240	F	18-44	NO	NO	NO	NO	NO	NO	NO	NO	NO	NO	NO	NO	NO	NO	NO	NO	NO	NO	NO	YES	NO	NO	0	NO
241	M	<18	NO	NO	YES	YES	NO	YES	NO	NO	NO	NO	NO	YES	NO	NO	NO	NO	NO	NO	YES	YES	NO	NO	0	NO
242	F	18-44	NO	NO	NO	NO	YES	NO	NO	NO	YES	YES	NO	NO	NO	NO	NO	NO	NO	NO	NO	YES	NO	NO	0	NO
243	F	18-44	NO	NO	YES	NO	NO	YES	NO	YES	YES	YES	NO	NO	NO	NO	NO	YES	NO	NO	YES	YES	NO	NO	0	NO
244	F	45-64	YES	NO	NO	NO	NO	NO	NO	NO	NO	NO	NO	NO	NO	NO	NO	NO	NO	NO	NO	NO	NO	NO	0	NO
245	F	65+	NO	NO	YES	NO	NO	NO	NO	NO	NO	NO	NO	NO	NO	NO	NO	YES	NO	YES	YES	NO	NO	NO	0	NO
246	M	18-44	NO	NO	NO	NO	NO	YES	NO	NO	YES	NO	NO	NO	NO	NO	NO	YES	NO	NO	YES	NO	NO	NO	2	NO
247	F	18-44	YES	NO	NO	NO	NO	NO	NO	NO	NO	NO	NO	NO	NO	NO	NO	NO	NO	NO	NO	NO	NO	NO	0	NO
248	M	18-44	YES	NO	NO	NO	NO	NO	NO	NO	NO	NO	NO	NO	NO	NO	NO	NO	NO	NO	NO	NO	NO	NO	0	NO
249	M	18-44	YES	NO	NO	NO	NO	NO	NO	NO	NO	NO	NO	NO	NO	NO	NO	NO	NO	NO	NO	NO	NO	NO	0	NO
250	M	18-44	NO	NO	YES	YES	NO	YES	NO	NO	NO	NO	YES	YES	NO	NO	NO	YES	NO	NO	YES	YES	NO	NO	0	NO
251	F	65+	YES	NO	NO	NO	NO	NO	NO	YES	NO	NO	NO	NO	NO	NO	NO	NO	NO	YES	NO	NO	NO	NO	0	NO
252	F	45-64	NO	YES	YES	YES	YES	YES	NO	NO	NO	NO	YES	NO	YES	NO	NO	YES	NO	NO	YES	YES	YES	YES	1	HYPERTENSION
253	F	18-44	NO	NO	NO	NO	NO	YES	NO	NO	YES	YES	YES	NO	NO	NO	NO	YES	NO	NO	YES	NO	NO	NO	0	NO
254	M	45-64	NO	NO	YES	NO	NO	NO	NO	NO	NO	NO	NO	NO	NO	NO	NO	YES	NO	YES	YES	NO	NO	NO	1	HYPERTENSION
255	M	18-44	NO	NO	YES	NO	NO	NO	NO	NO	NO	NO	NO	NO	NO	NO	NO	YES	NO	NO	YES	NO	NO	NO	0	NO
256	M	45-64	NO	NO	NO	YES	NO	NO	NO	NO	NO	NO	NO	NO	NO	NO	NO	NO	NO	NO	NO	YES	NO	NO	0	NO
257	M	65+	NO	NO	YES	NO	YES	YES	NO	YES	NO	NO	NO	NO	NO	NO	NO	YES	NO	NO	YES	YES	NO	NO	0	NO
258	M	45-64	NO	NO	YES	NO	NO	NO	NO	NO	YES	YES	NO	NO	NO	NO	NO	NO	NO	NO	YES	NO	NO	NO	0	NO
259	M	45-64	NO	NO	YES	NO	YES	YES	NO	NO	NO	NO	NO	NO	NO	NO	NO	YES	NO	NO	YES	YES	NO	NO	0	NO
260	M	18-44	NO	NO	YES	NO	NO	YES	NO	NO	NO	NO	NO	NO	NO	YES	NO	NO	NO	NO	YES	NO	YES	NO	0	NO
261	F	45-64	NO	NO	YES	NO	NO	NO	NO	NO	NO	NO	YES	YES	NO	NO	NO	NO	NO	NO	YES	NO	NO	NO	0	NO
262	M	18-44	NO	NO	YES	YES	YES	YES	NO	NO	YES	YES	YES	YES	NO	NO	NO	YES	NO	NO	YES	YES	NO	NO	0	NO
263	F	18-44	NO	NO	YES	NO	NO	YES	NO	NO	YES	YES	YES	YES	NO	NO	NO	YES	NO	NO	YES	NO	NO	NO	0	NO
264	M	65+	NO	NO	YES	YES	NO	YES	NO	YES	YES	NO	YES	YES	NO	NO	NO	NO	NO	NO	YES	YES	NO	NO	0	NO
265	M	18-44	NO	NO	YES	NO	NO	YES	NO	NO	YES	NO	NO	NO	YES	NO	NO	YES	NO	NO	YES	NO	YES	NO	1	CHRONIC PULMONARY DISEASE
266	M	18-44	NO	NO	YES	NO	NO	NO	NO	NO	YES	NO	NO	NO	NO	NO	NO	NO	NO	NO	YES	NO	NO	NO	0	NO
267	M	45-64	YES	NO	NO	NO	NO	NO	NO	NO	NO	NO	NO	NO	NO	NO	NO	NO	NO	NO	NO	NO	NO	NO	0	NO
268	F	18-44	NO	NO	NO	YES	YES	YES	NO	NO	NO	NO	NO	NO	NO	NO	NO	NO	NO	NO	YES	YES	NO	NO	0	NO
269	M	18-44	NO	NO	YES	YES	YES	YES	NO	NO	NO	NO	NO	NO	YES	NO	NO	NO	NO	NO	YES	YES	YES	NO	0	NO
270	M	45-64	NO	NO	YES	YES	YES	YES	NO	NO	NO	NO	YES	NO	YES	NO	NO	NO	NO	NO	YES	YES	YES	NO	1	HYPERTENSION
271	F	45-64	NO	NO	YES	NO	YES	NO	NO	NO	NO	NO	NO	NO	NO	NO	NO	NO	NO	NO	YES	YES	NO	NO	1	HYPERTENSION
272	M	45-64	NO	NO	YES	NO	NO	YES	NO	NO	YES	YES	NO	NO	NO	NO	NO	NO	NO	NO	YES	NO	NO	NO	1	OBESITY
273	M	18-44	NO	NO	YES	NO	YES	YES	NO	NO	NO	NO	NO	NO	NO	NO	NO	NO	NO	NO	YES	YES	NO	NO	0	NO
274	M	45-64	NO	NO	YES	YES	NO	NO	NO	NO	NO	NO	NO	NO	NO	NO	NO	NO	NO	NO	YES	YES	NO	NO	0	NO
275	M	18-44	NO	NO	NO	YES	NO	NO	NO	NO	NO	NO	NO	NO	NO	NO	NO	NO	NO	NO	NO	YES	NO	NO	0	NO
276	M	45-64	NO	NO	NO	NO	YES	NO	NO	NO	YES	NO	NO	NO	NO	NO	NO	NO	NO	NO	NO	YES	NO	NO	0	NO
277	M	45-64	NO	NO	YES	YES	YES	NO	NO	NO	NO	NO	NO	NO	NO	NO	NO	YES	NO	NO	YES	YES	NO	NO	0	NO
278	M	18-44	NO	NO	YES	YES	NO	YES	NO	YES	NO	NO	NO	NO	NO	NO	NO	YES	NO	YES	YES	YES	NO	NO	0	NO
279	F	18-44	NO	NO	YES	NO	NO	YES	NO	NO	NO	NO	YES	NO	YES	YES	NO	YES	NO	NO	YES	YES	YES	NO	1	DIABETES
280	M	65+	NO	NO	YES	YES	NO	YES	NO	NO	NO	NO	YES	NO	YES	NO	YES	NO	NO	NO	YES	YES	YES	NO	1	HYPERTENSION
281	M	18-44	NO	NO	YES	NO	NO	NO	NO	YES	NO	NO	YES	YES	NO	NO	NO	YES	NO	NO	YES	NO	NO	NO	2	NO
282	F	45-64	NO	NO	NO	NO	YES	YES	NO	NO	NO	NO	NO	NO	NO	NO	NO	NO	NO	NO	YES	YES	NO	NO	0	NO
283	M	18-44	NO	NO	YES	YES	NO	NO	NO	YES	NO	NO	NO	NO	NO	YES	NO	YES	NO	NO	YES	YES	YES	NO	0	NO
284	F	45-64	NO	NO	YES	NO	YES	YES	NO	NO	YES	NO	NO	NO	YES	NO	NO	YES	NO	YES	YES	YES	YES	NO	0	NO
285	M	18-44	NO	NO	YES	NO	NO	NO	NO	NO	NO	NO	NO	NO	NO	NO	NO	NO	NO	NO	YES	NO	NO	NO	0	NO
286	M	18-44	NO	NO	NO	YES	YES	YES	NO	NO	NO	NO	NO	NO	NO	NO	NO	YES	NO	NO	YES	YES	NO	NO	0	NO
287	F	45-64	NO	NO	YES	NO	NO	NO	NO	NO	NO	NO	YES	YES	NO	NO	NO	NO	NO	NO	YES	NO	NO	NO	0	NO
288	M	18-44	YES	NO	NO	NO	NO	NO	NO	NO	NO	NO	NO	NO	NO	NO	NO	NO	NO	NO	NO	NO	NO	NO	0	NO
289	M	18-44	NO	NO	YES	NO	NO	NO	NO	YES	NO	NO	NO	NO	NO	NO	NO	NO	NO	NO	YES	NO	NO	NO	0	NO
290	F	18-44	NO	NO	YES	NO	NO	YES	NO	NO	NO	YES	NO	NO	YES	YES	YES	YES	NO	NO	YES	NO	YES	YES	3	NO
291	M	18-44	NO	NO	YES	YES	NO	YES	NO	NO	NO	NO	YES	YES	NO	NO	NO	NO	NO	NO	YES	YES	NO	NO	1	HYPERTENSION
292	M	18-44	NO	NO	YES	YES	YES	YES	NO	NO	NO	NO	YES	NO	NO	NO	NO	NO	NO	NO	YES	YES	NO	NO	0	NO
293	F	45-64	YES	NO	NO	NO	NO	NO	NO	NO	NO	NO	NO	NO	NO	NO	NO	NO	NO	NO	NO	NO	NO	NO	0	NO
294	M	18-44	NO	NO	NO	NO	NO	NO	NO	NO	NO	NO	NO	NO	NO	NO	NO	YES	NO	NO	YES	NO	NO	NO	0	NO
295	M	65+	NO	NO	YES	YES	NO	YES	NO	NO	NO	NO	NO	NO	YES	YES	YES	NO	NO	NO	YES	YES	YES	YES	1	HYPERTENSION
296	M	18-44	NO	NO	YES	YES	NO	NO	NO	NO	NO	NO	NO	NO	NO	NO	NO	NO	NO	NO	YES	YES	NO	NO	0	NO
297	M	18-44	YES	NO	NO	NO	NO	NO	NO	NO	NO	NO	NO	NO	NO	NO	NO	NO	NO	NO	NO	NO	NO	NO	0	NO
298	M	65+	NO	NO	NO	NO	NO	YES	NO	NO	NO	NO	NO	NO	NO	NO	NO	YES	NO	NO	YES	NO	NO	NO	0	NO
299	M	45-64	NO	NO	NO	NO	NO	YES	NO	YES	NO	YES	NO	NO	NO	NO	NO	NO	NO	NO	YES	NO	NO	NO	0	NO
300	F	18-44	NO	NO	YES	NO	YES	NO	NO	NO	NO	NO	NO	NO	NO	NO	NO	NO	NO	NO	YES	YES	NO	NO	1	HYPERTENSION
301	M	18-44	NO	NO	NO	NO	NO	YES	NO	NO	NO	NO	YES	NO	NO	NO	NO	YES	NO	NO	YES	NO	NO	NO	0	NO
302	F	65+	NO	YES	YES	NO	YES	YES	NO	NO	YES	YES	NO	NO	NO	NO	NO	NO	NO	NO	YES	YES	NO	YES	1	HYPERTENSION
303	F	18-44	NO	NO	YES	YES	NO	YES	NO	NO	NO	NO	NO	NO	NO	NO	NO	NO	NO	NO	YES	YES	NO	NO	0	NO
304	F	45-64	NO	NO	YES	NO	YES	YES	NO	NO	YES	YES	NO	NO	NO	YES	NO	YES	NO	NO	YES	YES	YES	NO	0	NO
305	M	18-44	NO	NO	YES	YES	NO	YES	NO	YES	NO	NO	NO	NO	NO	NO	NO	YES	NO	NO	YES	YES	NO	NO	0	NO
306	F	45-64	NO	NO	YES	NO	NO	NO	NO	NO	NO	NO	YES	NO	NO	NO	NO	NO	NO	NO	YES	NO	NO	NO	0	NO
307	M	18-44	NO	NO	YES	NO	NO	NO	NO	NO	NO	NO	NO	NO	NO	NO	NO	NO	NO	NO	YES	NO	NO	NO	0	NO
308	M	18-44	NO	NO	YES	YES	NO	YES	NO	YES	NO	NO	NO	NO	NO	NO	NO	NO	NO	NO	YES	YES	NO	NO	0	NO
309	F	18-44	YES	NO	NO	NO	NO	NO	NO	NO	NO	NO	NO	NO	NO	NO	NO	NO	NO	NO	NO	NO	NO	NO	0	NO
310	F	18-44	NO	NO	YES	YES	NO	NO	NO	NO	NO	NO	NO	NO	NO	NO	NO	NO	NO	NO	YES	YES	NO	NO	0	NO
311	F	18-44	NO	NO	YES	NO	NO	YES	NO	NO	NO	NO	NO	NO	NO	NO	NO	NO	NO	NO	YES	NO	NO	NO	0	NO
312	M	18-44	NO	NO	YES	NO	NO	YES	NO	NO	NO	NO	NO	NO	NO	NO	NO	NO	NO	NO	YES	NO	NO	NO	0	NO
313	M	45-64	NO	NO	YES	YES	YES	YES	NO	NO	NO	NO	YES	YES	YES	NO	NO	YES	NO	NO	YES	YES	YES	NO	0	NO
314	M	45-64	YES	NO	NO	NO	NO	NO	NO	NO	NO	NO	NO	NO	NO	NO	NO	NO	NO	NO	NO	NO	NO	NO	0	NO
315	M	18-44	NO	NO	NO	NO	NO	YES	NO	NO	NO	NO	NO	NO	NO	NO	NO	NO	NO	NO	YES	NO	NO	NO	0	NO
316	M	45-64	NO	NO	YES	NO	NO	NO	NO	NO	NO	NO	NO	NO	NO	NO	NO	NO	NO	NO	YES	NO	NO	NO	0	NO
317	M	18-44	NO	NO	YES	YES	YES	YES	NO	NO	YES	NO	YES	YES	YES	NO	NO	YES	NO	NO	YES	YES	YES	NO	0	NO
318	M	45-64	NO	NO	YES	YES	YES	NO	NO	NO	NO	NO	NO	NO	NO	NO	NO	NO	NO	NO	YES	YES	NO	NO	0	NO
319	M	18-44	NO	NO	NO	NO	NO	NO	NO	NO	YES	YES	NO	NO	NO	NO	NO	YES	NO	NO	YES	NO	NO	NO	0	NO
320	M	18-44	YES	NO	NO	NO	NO	NO	NO	NO	NO	NO	NO	NO	NO	NO	NO	NO	NO	NO	NO	NO	NO	NO	0	NO
321	M	45-64	NO	NO	YES	NO	NO	YES	NO	NO	NO	NO	NO	NO	NO	NO	NO	NO	NO	NO	YES	NO	NO	NO	0	NO
322	M	65+	NO	NO	YES	NO	NO	NO	NO	NO	YES	YES	NO	NO	NO	NO	NO	NO	NO	NO	YES	NO	NO	NO	1	HYPERTENSION
323	M	45-64	NO	NO	YES	NO	YES	YES	NO	YES	NO	NO	NO	NO	NO	NO	NO	YES	NO	NO	YES	YES	NO	NO	0	NO
324	M	65+	YES	NO	NO	NO	NO	NO	NO	NO	NO	NO	NO	NO	NO	NO	NO	NO	NO	NO	NO	NO	NO	NO	0	NO
325	M	45-64	NO	NO	YES	YES	NO	NO	NO	NO	NO	NO	NO	NO	NO	NO	NO	NO	NO	NO	YES	YES	NO	NO	0	NO
326	M	45-64	NO	NO	YES	NO	NO	NO	NO	NO	YES	NO	NO	NO	NO	NO	NO	NO	NO	NO	YES	NO	NO	NO	1	HYPERTENSION
327	M	18-44	NO	NO	YES	NO	NO	YES	NO	NO	NO	NO	NO	NO	NO	NO	NO	NO	NO	NO	YES	NO	NO	NO	2	NO
328	M	18-44	YES	NO	NO	NO	NO	NO	NO	NO	NO	NO	NO	NO	NO	NO	NO	NO	NO	NO	NO	NO	NO	NO	0	NO
329	M	18-44	YES	NO	NO	NO	NO	NO	NO	NO	NO	NO	NO	NO	NO	NO	NO	NO	NO	NO	NO	NO	NO	NO	0	NO
330	M	18-44	NO	NO	YES	YES	NO	YES	NO	NO	NO	NO	YES	YES	NO	NO	NO	NO	YES	NO	YES	YES	NO	NO	1	CHRONIC PULMONARY DISEASE
331	M	45-64	YES	NO	NO	NO	NO	NO	NO	NO	NO	NO	NO	NO	NO	NO	NO	NO	NO	NO	NO	NO	NO	NO	0	NO
332	F	18-44	YES	NO	NO	NO	NO	NO	NO	YES	NO	NO	NO	NO	NO	NO	NO	NO	NO	NO	NO	NO	NO	NO	0	NO
333	F	18-44	NO	NO	YES	NO	NO	NO	NO	NO	YES	YES	YES	NO	NO	NO	NO	YES	NO	NO	YES	NO	NO	NO	0	NO
334	M	18-44	NO	NO	YES	NO	NO	NO	NO	NO	NO	NO	NO	NO	YES	NO	NO	NO	NO	NO	YES	NO	YES	NO	1	CARDIOVASCULAR DISEASE
335	F	45-64	NO	NO	YES	NO	NO	YES	NO	NO	NO	NO	NO	NO	NO	NO	NO	NO	NO	NO	YES	NO	NO	NO	1	MALIGNANT DISEASE
336	F	18-44	NO	NO	YES	YES	YES	YES	NO	NO	NO	NO	YES	YES	YES	YES	NO	YES	NO	NO	YES	YES	YES	NO	0	NO
337	F	18-44	NO	NO	NO	YES	NO	YES	NO	YES	NO	NO	NO	NO	NO	YES	NO	NO	NO	NO	YES	YES	YES	NO	0	NO
338	F	45-64	NO	NO	YES	YES	NO	NO	NO	NO	NO	NO	NO	NO	NO	NO	NO	NO	NO	NO	YES	YES	NO	NO	0	NO
339	F	18-44	NO	NO	NO	NO	NO	NO	NO	NO	YES	NO	NO	NO	NO	NO	NO	NO	NO	NO	NO	NO	NO	NO	0	NO
340	F	45-64	NO	NO	YES	YES	YES	YES	NO	NO	NO	NO	YES	YES	YES	NO	NO	YES	NO	NO	YES	YES	YES	NO	0	NO
341	M	45-64	NO	NO	YES	YES	NO	YES	NO	YES	NO	NO	YES	YES	NO	NO	NO	YES	NO	NO	YES	YES	NO	NO	0	NO
342	M	45-64	NO	NO	YES	YES	NO	NO	NO	NO	NO	NO	NO	NO	NO	NO	NO	NO	NO	NO	YES	YES	NO	NO	0	NO
343	M	45-64	NO	NO	YES	NO	NO	YES	NO	NO	NO	NO	YES	YES	NO	NO	NO	YES	NO	NO	YES	NO	NO	NO	0	NO
344	F	65+	NO	NO	YES	YES	NO	NO	NO	NO	NO	NO	NO	NO	NO	NO	NO	YES	NO	NO	YES	YES	NO	NO	0	NO
345	M	45-64	NO	YES	YES	YES	NO	YES	NO	NO	NO	NO	YES	NO	NO	NO	NO	NO	NO	NO	YES	YES	NO	YES	1	HYPERTENSION
346	M	45-64	NO	NO	NO	NO	NO	YES	NO	YES	NO	NO	NO	NO	YES	NO	NO	NO	NO	NO	YES	NO	YES	NO	1	CARDIOVASCULAR DISEASE
347	F	65+	NO	NO	YES	YES	NO	YES	NO	NO	NO	NO	NO	NO	NO	YES	NO	NO	NO	NO	YES	YES	YES	NO	0	NO
348	M	18-44	NO	NO	NO	YES	NO	NO	NO	NO	YES	NO	NO	NO	NO	NO	NO	NO	NO	NO	NO	YES	NO	NO	0	NO
349	M	18-44	NO	NO	YES	YES	NO	NO	NO	YES	NO	NO	NO	NO	NO	NO	NO	NO	NO	NO	YES	YES	NO	YES	1	OBESITY
350	F	18-44	NO	YES	YES	YES	NO	NO	NO	YES	NO	NO	NO	NO	NO	NO	NO	NO	YES	NO	YES	YES	NO	YES	1	ANOTHER CHRONIC DISEASE OR CONDITION
351	M	45-64	NO	NO	YES	YES	NO	NO	NO	NO	NO	NO	NO	NO	NO	NO	NO	NO	YES	NO	YES	YES	NO	YES	2	NO
352	F	18-44	NO	NO	NO	YES	YES	NO	NO	NO	NO	NO	NO	NO	NO	NO	NO	NO	NO	NO	NO	YES	NO	NO	0	NO
353	F	45-64	NO	NO	NO	NO	NO	YES	NO	NO	NO	NO	NO	NO	NO	NO	NO	NO	NO	NO	YES	NO	NO	NO	0	NO
354	F	45-64	NO	NO	YES	YES	YES	YES	NO	NO	NO	NO	NO	NO	NO	NO	NO	NO	NO	NO	YES	YES	NO	NO	0	NO
355	M	45-64	NO	NO	YES	YES	NO	YES	NO	NO	NO	NO	YES	YES	NO	NO	NO	YES	NO	NO	YES	YES	NO	NO	0	NO
356	M	45-64	YES	NO	NO	NO	NO	NO	NO	NO	NO	NO	NO	NO	NO	NO	NO	NO	NO	NO	NO	NO	NO	NO	1	DIABETES
357	F	<18	NO	NO	YES	NO	YES	YES	NO	YES	NO	NO	YES	NO	NO	NO	NO	YES	NO	NO	YES	YES	NO	NO	0	NO
358	M	45-64	NO	NO	YES	YES	NO	YES	NO	NO	NO	NO	YES	NO	NO	NO	NO	NO	NO	NO	YES	YES	NO	NO	0	NO
359	F	65+	YES	NO	NO	NO	NO	NO	NO	NO	NO	NO	NO	NO	NO	NO	NO	NO	NO	NO	NO	NO	NO	NO	0	NO
360	F	18-44	NO	NO	YES	NO	NO	YES	NO	NO	YES	YES	YES	YES	NO	NO	NO	NO	NO	NO	YES	NO	NO	NO	0	NO
361	M	18-44	NO	NO	NO	YES	YES	NO	NO	NO	NO	NO	NO	NO	NO	NO	NO	NO	NO	NO	NO	YES	NO	NO	0	NO
362	M	45-64	NO	NO	YES	YES	NO	YES	NO	NO	NO	NO	YES	YES	NO	NO	NO	YES	NO	NO	YES	YES	NO	NO	0	NO
363	F	18-44	NO	NO	NO	NO	NO	YES	NO	NO	YES	YES	YES	YES	YES	NO	NO	YES	NO	NO	YES	NO	YES	NO	0	NO
364	F	45-64	NO	NO	NO	NO	YES	NO	NO	NO	NO	NO	NO	NO	NO	NO	NO	YES	NO	NO	YES	YES	NO	NO	0	NO
365	M	18-44	NO	NO	YES	YES	NO	NO	NO	NO	NO	NO	NO	NO	NO	NO	NO	NO	NO	NO	YES	YES	NO	YES	1	HYPERTENSION
366	M	18-44	YES	NO	NO	NO	NO	NO	NO	YES	NO	NO	NO	NO	NO	NO	NO	NO	NO	NO	NO	NO	NO	NO	0	NO
367	F	45-64	YES	NO	NO	NO	NO	NO	NO	NO	NO	NO	NO	NO	NO	NO	NO	NO	NO	NO	NO	NO	NO	NO	0	NO
368	M	18-44	NO	NO	YES	YES	YES	YES	NO	NO	YES	YES	NO	NO	NO	NO	NO	YES	NO	NO	YES	YES	NO	NO	0	NO
369	F	18-44	NO	NO	YES	NO	NO	NO	NO	YES	YES	YES	NO	NO	NO	NO	NO	NO	NO	NO	YES	YES	NO	NO	1	ANOTHER CHRONIC DISEASE OR CONDITION
370	F	18-44	NO	NO	NO	YES	NO	YES	NO	YES	YES	YES	YES	NO	NO	NO	NO	YES	NO	NO	YES	YES	NO	NO	0	NO
371	M	18-44	NO	NO	YES	YES	NO	NO	NO	NO	NO	NO	NO	NO	NO	NO	NO	NO	NO	NO	YES	YES	NO	NO	1	HYPERTENSION
372	F	65+	NO	NO	YES	YES	NO	YES	NO	YES	YES	NO	YES	NO	NO	NO	YES	NO	NO	NO	YES	YES	YES	NO	0	NO
373	M	65+	NO	YES	YES	NO	NO	NO	NO	NO	NO	NO	YES	NO	NO	NO	NO	NO	NO	NO	YES	YES	NO	YES	1	ANOTHER CHRONIC DISEASE OR CONDITION
374	F	45-64	NO	NO	YES	NO	NO	NO	NO	YES	NO	NO	YES	NO	NO	NO	NO	NO	NO	NO	YES	NO	NO	NO	0	NO
375	M	18-44	NO	NO	YES	YES	YES	YES	NO	YES	NO	NO	YES	YES	NO	NO	NO	NO	NO	NO	YES	YES	NO	NO	0	NO
376	M	45-64	NO	NO	YES	YES	NO	YES	NO	NO	NO	NO	NO	NO	NO	NO	NO	NO	NO	NO	YES	YES	NO	NO	0	NO
377	M	18-44	NO	NO	YES	YES	NO	YES	NO	NO	NO	NO	NO	NO	YES	NO	NO	YES	NO	NO	YES	YES	YES	YES	1	HYPERTENSION
378	F	18-44	NO	NO	YES	NO	YES	YES	NO	NO	NO	NO	NO	NO	NO	NO	NO	YES	NO	YES	YES	YES	NO	NO	0	NO
379	M	18-44	NO	NO	YES	NO	NO	NO	NO	NO	NO	NO	NO	NO	NO	NO	NO	NO	NO	NO	YES	NO	NO	NO	1	CHRONIC PULMONARY DISEASE
380	F	18-44	NO	NO	NO	YES	YES	YES	NO	NO	YES	YES	NO	NO	NO	NO	NO	YES	NO	NO	YES	YES	NO	NO	0	NO
381	M	18-44	YES	NO	NO	NO	NO	NO	NO	NO	NO	NO	NO	NO	NO	NO	NO	NO	NO	NO	NO	NO	NO	NO	0	NO
382	M	65+	NO	NO	YES	NO	NO	YES	NO	NO	NO	NO	NO	NO	NO	YES	NO	YES	NO	NO	YES	NO	YES	NO	0	NO
383	M	18-44	NO	NO	YES	NO	NO	NO	NO	NO	NO	NO	NO	NO	NO	NO	NO	NO	NO	NO	YES	NO	NO	NO	0	NO
384	F	18-44	YES	NO	NO	NO	NO	NO	NO	NO	NO	NO	NO	NO	NO	NO	NO	NO	NO	NO	NO	NO	NO	NO	0	NO
385	M	18-44	NO	NO	YES	NO	NO	YES	NO	NO	NO	NO	NO	NO	NO	NO	NO	NO	NO	NO	YES	NO	NO	NO	0	NO
386	M	18-44	NO	NO	YES	NO	YES	NO	NO	NO	NO	NO	NO	NO	NO	NO	NO	YES	NO	NO	YES	YES	NO	NO	1	ANOTHER CHRONIC DISEASE OR CONDITION
387	F	45-64	NO	NO	NO	NO	YES	NO	NO	NO	NO	NO	NO	NO	NO	NO	NO	NO	NO	NO	NO	YES	NO	NO	1	HYPERTENSION
388	F	45-64	NO	NO	YES	NO	NO	YES	NO	NO	NO	NO	YES	NO	NO	NO	NO	YES	NO	NO	YES	NO	NO	NO	0	NO
389	F	45-64	NO	NO	YES	NO	NO	YES	NO	NO	NO	NO	YES	YES	NO	NO	NO	NO	NO	NO	YES	NO	NO	NO	0	NO
390	M	18-44	NO	NO	YES	YES	NO	YES	NO	NO	NO	YES	NO	NO	NO	NO	NO	YES	NO	NO	YES	YES	NO	NO	0	NO
391	F	45-64	NO	NO	YES	YES	NO	YES	NO	NO	NO	NO	NO	NO	NO	NO	NO	YES	NO	NO	YES	YES	NO	NO	1	DIABETES
392	M	45-64	NO	YES	YES	YES	NO	YES	NO	NO	NO	NO	YES	YES	NO	NO	NO	NO	NO	NO	YES	YES	NO	YES	0	NO
393	M	65+	NO	YES	YES	YES	NO	NO	NO	NO	NO	NO	NO	NO	NO	NO	NO	NO	NO	NO	YES	YES	NO	YES	0	NO
394	M	18-44	NO	NO	YES	YES	YES	YES	NO	YES	NO	NO	YES	YES	YES	NO	NO	NO	YES	NO	YES	YES	YES	NO	0	NO
395	M	45-64	NO	NO	YES	YES	NO	YES	NO	NO	NO	YES	NO	NO	NO	NO	YES	NO	NO	NO	YES	YES	YES	NO	1	HYPERTENSION
396	M	18-44	NO	NO	YES	YES	YES	YES	NO	NO	NO	NO	NO	NO	NO	NO	NO	YES	NO	NO	YES	YES	NO	NO	0	NO
397	M	65+	NO	NO	NO	YES	NO	YES	NO	NO	NO	NO	YES	NO	NO	NO	NO	NO	NO	NO	YES	YES	NO	NO	1	HYPERTENSION
398	F	18-44	NO	NO	YES	YES	YES	NO	NO	NO	NO	YES	YES	YES	YES	NO	NO	NO	YES	NO	YES	YES	YES	NO	0	NO
399	F	18-44	NO	NO	YES	YES	NO	NO	NO	NO	NO	YES	NO	NO	NO	NO	NO	NO	NO	NO	YES	YES	NO	NO	1	CARDIOVASCULAR DISEASE
400	M	18-44	NO	NO	YES	YES	NO	YES	NO	YES	NO	NO	YES	NO	NO	NO	NO	NO	NO	NO	YES	YES	NO	NO	0	NO
401	M	18-44	NO	NO	NO	YES	NO	NO	NO	NO	YES	NO	NO	NO	NO	NO	NO	NO	NO	NO	NO	YES	NO	NO	0	NO
402	F	18-44	NO	NO	NO	YES	NO	YES	NO	NO	YES	YES	NO	NO	NO	NO	NO	YES	NO	NO	YES	YES	NO	NO	0	NO
403	M	18-44	NO	NO	NO	YES	NO	YES	NO	YES	YES	YES	NO	NO	NO	NO	NO	YES	NO	NO	YES	YES	NO	NO	0	NO
404	F	45-64	NO	NO	YES	YES	NO	YES	NO	NO	NO	NO	YES	YES	NO	NO	YES	YES	NO	NO	YES	YES	YES	NO	0	NO
405	F	45-64	NO	NO	NO	YES	NO	YES	NO	YES	NO	YES	NO	NO	YES	NO	NO	YES	NO	NO	YES	YES	YES	NO	0	NO
406	F	45-64	NO	NO	NO	NO	NO	YES	NO	NO	YES	YES	NO	NO	NO	NO	YES	YES	NO	NO	YES	NO	YES	NO	0	NO
407	M	45-64	NO	NO	YES	YES	NO	YES	NO	NO	YES	YES	NO	NO	YES	YES	YES	YES	NO	NO	YES	YES	YES	NO	0	NO
408	F	18-44	NO	NO	YES	YES	YES	YES	NO	NO	YES	NO	NO	NO	YES	NO	NO	NO	NO	NO	YES	YES	YES	NO	1	CARDIOVASCULAR DISEASE
409	F	45-64	NO	NO	YES	NO	NO	NO	NO	NO	NO	NO	NO	NO	NO	NO	NO	NO	NO	NO	YES	NO	NO	NO	0	NO
410	M	18-44	YES	NO	NO	NO	NO	NO	NO	NO	NO	NO	NO	NO	NO	NO	NO	NO	NO	NO	NO	NO	NO	NO	0	NO
411	F	45-64	NO	NO	YES	YES	NO	NO	NO	NO	NO	NO	NO	NO	NO	NO	NO	YES	YES	NO	YES	YES	NO	NO	0	NO
412	M	18-44	YES	NO	NO	NO	NO	NO	NO	YES	NO	NO	NO	NO	NO	NO	NO	NO	NO	NO	NO	NO	NO	NO	0	NO
413	F	18-44	NO	NO	NO	YES	NO	NO	NO	NO	NO	NO	NO	NO	NO	NO	NO	NO	NO	NO	NO	YES	NO	NO	0	NO
414	F	45-64	NO	NO	YES	NO	NO	YES	NO	NO	NO	NO	NO	NO	NO	YES	NO	YES	NO	NO	YES	NO	YES	NO	1	ANOTHER CHRONIC DISEASE OR CONDITION
415	M	45-64	YES	NO	NO	NO	NO	NO	NO	NO	NO	NO	NO	NO	NO	NO	NO	NO	NO	NO	NO	NO	NO	NO	0	NO
416	M	18-44	NO	NO	NO	NO	NO	YES	NO	NO	YES	YES	NO	NO	NO	NO	NO	NO	NO	NO	YES	NO	NO	NO	1	ANOTHER CHRONIC DISEASE OR CONDITION
417	M	18-44	NO	NO	YES	NO	NO	YES	NO	NO	NO	NO	NO	NO	NO	NO	NO	YES	NO	NO	YES	NO	NO	NO	0	NO
418	M	18-44	NO	NO	YES	NO	NO	NO	NO	NO	YES	NO	NO	NO	NO	NO	NO	NO	NO	NO	YES	YES	NO	NO	0	NO
419	M	18-44	NO	NO	YES	YES	NO	YES	NO	NO	NO	NO	NO	NO	NO	NO	NO	NO	NO	NO	YES	YES	NO	NO	0	NO
420	M	18-44	NO	NO	YES	YES	NO	YES	NO	NO	NO	NO	NO	NO	NO	NO	NO	NO	NO	NO	YES	YES	NO	NO	0	NO
421	M	18-44	NO	NO	YES	NO	NO	NO	NO	YES	NO	NO	YES	YES	NO	YES	NO	YES	NO	YES	YES	YES	YES	NO	0	NO
422	M	45-64	YES	NO	NO	NO	NO	NO	NO	YES	NO	NO	NO	NO	NO	NO	NO	NO	NO	NO	NO	NO	NO	NO	0	NO
423	F	18-44	NO	NO	YES	NO	NO	YES	NO	YES	YES	NO	NO	NO	NO	NO	NO	NO	NO	NO	YES	YES	NO	NO	0	NO
424	M	18-44	NO	NO	NO	NO	NO	YES	NO	YES	YES	NO	NO	NO	NO	NO	NO	YES	NO	NO	YES	NO	NO	NO	0	NO
425	F	45-64	NO	NO	YES	NO	NO	NO	NO	NO	NO	NO	NO	NO	NO	NO	NO	NO	NO	NO	YES	NO	NO	NO	0	NO
426	F	45-64	NO	NO	NO	YES	YES	YES	NO	NO	NO	NO	YES	YES	NO	NO	NO	YES	NO	NO	YES	YES	NO	NO	0	NO
427	M	45-64	NO	NO	NO	YES	YES	YES	NO	NO	YES	YES	NO	NO	NO	NO	NO	NO	NO	NO	YES	YES	NO	NO	0	NO
428	M	18-44	NO	NO	YES	YES	NO	YES	NO	NO	NO	NO	NO	YES	NO	NO	NO	NO	NO	NO	YES	YES	NO	NO	2	NO
429	M	18-44	NO	NO	YES	NO	NO	NO	NO	NO	NO	NO	NO	NO	NO	NO	NO	NO	NO	NO	YES	NO	NO	NO	0	NO
430	F	45-64	NO	NO	YES	YES	YES	YES	NO	NO	YES	NO	NO	NO	NO	NO	NO	NO	NO	NO	YES	YES	NO	NO	0	NO
431	F	45-64	NO	NO	NO	YES	YES	YES	NO	YES	NO	NO	NO	NO	YES	NO	NO	NO	NO	NO	YES	YES	YES	NO	0	NO
432	F	18-44	NO	NO	NO	YES	NO	NO	NO	NO	NO	NO	NO	NO	NO	NO	NO	YES	NO	NO	YES	YES	NO	NO	0	NO
433	M	65+	NO	NO	YES	NO	NO	YES	NO	NO	YES	YES	YES	YES	NO	NO	NO	NO	NO	NO	YES	NO	NO	NO	1	HYPERTENSION
434	F	18-44	NO	NO	YES	YES	YES	YES	NO	NO	NO	NO	YES	YES	NO	NO	NO	YES	NO	NO	YES	YES	NO	NO	0	NO
435	M	18-44	NO	NO	YES	NO	NO	NO	NO	NO	NO	NO	YES	YES	NO	NO	NO	NO	NO	NO	YES	NO	NO	NO	0	NO
436	M	45-64	NO	NO	YES	YES	NO	YES	NO	NO	NO	NO	YES	NO	YES	NO	NO	NO	NO	NO	YES	YES	YES	YES	1	HYPERTENSION
437	M	45-64	NO	NO	YES	NO	NO	NO	NO	NO	NO	NO	NO	NO	NO	NO	NO	NO	NO	NO	YES	YES	NO	NO	0	NO
438	M	45-64	NO	NO	YES	YES	YES	YES	NO	NO	NO	NO	NO	NO	NO	NO	NO	YES	NO	NO	YES	YES	NO	NO	0	NO
439	M	45-64	NO	NO	NO	YES	YES	YES	NO	NO	YES	NO	NO	NO	NO	NO	NO	YES	NO	NO	YES	YES	NO	NO	0	NO
440	M	18-44	YES	NO	NO	NO	NO	NO	NO	NO	NO	NO	NO	NO	NO	NO	NO	NO	NO	NO	NO	NO	NO	NO	0	NO
441	F	18-44	YES	NO	NO	NO	NO	NO	NO	YES	NO	NO	NO	NO	NO	NO	NO	NO	NO	YES	NO	NO	NO	NO	0	NO
442	F	18-44	NO	NO	NO	YES	YES	NO	NO	YES	NO	NO	YES	YES	NO	NO	NO	YES	NO	NO	YES	YES	NO	NO	0	NO
443	F	18-44	NO	NO	YES	NO	YES	NO	NO	NO	NO	NO	NO	NO	NO	NO	NO	YES	NO	NO	YES	YES	NO	NO	0	NO
444	M	18-44	NO	NO	YES	YES	NO	NO	NO	YES	YES	YES	YES	NO	YES	NO	NO	YES	NO	NO	YES	YES	YES	NO	0	NO
445	F	18-44	NO	NO	NO	YES	NO	YES	NO	YES	NO	NO	NO	NO	NO	NO	NO	YES	NO	NO	YES	YES	NO	NO	0	NO
446	M	65+	NO	NO	NO	YES	NO	YES	NO	NO	NO	NO	NO	NO	NO	NO	NO	NO	NO	NO	YES	YES	NO	NO	0	NO
447	F	18-44	NO	NO	NO	NO	NO	NO	NO	NO	YES	NO	NO	NO	NO	NO	NO	YES	NO	NO	YES	YES	NO	NO	0	NO
448	M	45-64	NO	NO	YES	YES	NO	YES	NO	YES	NO	NO	NO	NO	NO	NO	NO	YES	NO	NO	YES	YES	NO	NO	1	CHRONIC PULMONARY DISEASE
449	M	45-64	NO	NO	NO	YES	NO	YES	NO	NO	NO	NO	NO	NO	YES	NO	NO	NO	NO	NO	YES	YES	YES	NO	0	NO
450	M	45-64	NO	NO	NO	YES	NO	YES	NO	YES	NO	YES	NO	NO	NO	NO	NO	YES	YES	NO	YES	YES	NO	NO	0	NO
451	M	18-44	YES	NO	NO	NO	NO	NO	NO	YES	NO	NO	NO	NO	NO	NO	NO	NO	NO	NO	NO	NO	NO	NO	0	NO
452	F	65+	NO	NO	YES	NO	NO	NO	NO	YES	NO	NO	NO	NO	NO	NO	NO	NO	NO	NO	YES	YES	NO	NO	0	NO
453	M	45-64	NO	NO	YES	YES	YES	YES	NO	YES	NO	NO	NO	NO	YES	NO	NO	NO	NO	NO	YES	YES	YES	NO	0	NO
454	M	18-44	NO	NO	NO	YES	NO	YES	NO	NO	NO	NO	NO	NO	YES	NO	NO	YES	YES	NO	YES	YES	YES	NO	0	NO
455	F	45-64	NO	NO	YES	NO	NO	NO	YES	NO	NO	NO	NO	NO	NO	NO	NO	YES	NO	NO	YES	NO	NO	NO	0	NO
456	F	65+	NO	NO	YES	NO	NO	YES	NO	NO	NO	NO	NO	YES	YES	YES	NO	YES	NO	NO	YES	NO	YES	NO	0	NO
457	M	18-44	NO	NO	YES	NO	NO	NO	NO	NO	NO	NO	NO	NO	NO	NO	NO	NO	NO	NO	YES	NO	NO	NO	0	NO
458	M	18-44	NO	NO	YES	NO	NO	NO	NO	NO	NO	NO	NO	NO	NO	NO	NO	NO	NO	NO	YES	NO	NO	NO	0	NO
459	F	45-64	NO	YES	YES	NO	NO	YES	NO	YES	NO	NO	YES	YES	NO	NO	NO	NO	NO	NO	YES	YES	NO	YES	1	HYPERTENSION
460	F	45-64	YES	NO	NO	NO	NO	NO	NO	NO	NO	NO	NO	NO	NO	NO	NO	NO	NO	NO	NO	NO	NO	NO	0	NO
461	F	18-44	NO	NO	NO	NO	NO	NO	NO	NO	NO	NO	NO	NO	NO	NO	NO	YES	NO	NO	YES	NO	NO	NO	0	NO
462	M	18-44	NO	NO	NO	NO	NO	NO	NO	NO	NO	NO	NO	NO	YES	NO	NO	YES	NO	NO	YES	NO	YES	NO	0	NO
463	F	18-44	YES	NO	NO	NO	NO	NO	NO	YES	NO	NO	NO	NO	NO	NO	NO	NO	NO	YES	NO	NO	NO	NO	0	NO
464	M	45-64	NO	NO	YES	NO	NO	NO	NO	YES	NO	NO	NO	NO	NO	NO	NO	NO	NO	NO	YES	YES	NO	NO	0	NO
465	M	18-44	YES	NO	NO	NO	NO	NO	NO	NO	NO	NO	NO	NO	NO	NO	NO	NO	NO	NO	NO	NO	NO	NO	0	NO
466	F	18-44	NO	NO	NO	YES	YES	NO	NO	NO	NO	NO	NO	NO	NO	NO	NO	YES	YES	NO	YES	YES	NO	NO	0	NO
467	M	45-64	NO	NO	NO	YES	YES	YES	NO	NO	NO	NO	NO	NO	NO	NO	NO	NO	NO	NO	YES	YES	NO	NO	0	NO
468	F	18-44	NO	NO	NO	NO	NO	NO	NO	NO	NO	NO	NO	NO	NO	NO	NO	YES	NO	NO	YES	NO	NO	NO	0	NO
469	M	18-44	NO	NO	YES	YES	YES	YES	NO	NO	NO	NO	NO	NO	NO	NO	NO	YES	NO	NO	YES	YES	NO	NO	0	NO
470	F	45-64	NO	NO	YES	NO	NO	YES	NO	NO	NO	NO	NO	NO	NO	NO	NO	NO	NO	NO	YES	NO	NO	NO	0	NO
471	M	45-64	NO	NO	YES	NO	NO	YES	NO	NO	YES	YES	YES	YES	YES	NO	NO	NO	YES	NO	YES	YES	YES	NO	2	NO
472	F	18-44	NO	NO	NO	YES	NO	NO	NO	YES	NO	NO	NO	NO	NO	NO	NO	NO	NO	NO	NO	YES	NO	NO	0	NO
473	M	18-44	NO	NO	NO	YES	NO	NO	NO	YES	NO	NO	NO	NO	NO	NO	NO	NO	NO	NO	NO	YES	NO	NO	0	NO
474	F	45-64	NO	NO	YES	NO	YES	YES	NO	NO	NO	NO	NO	NO	NO	NO	NO	NO	NO	NO	YES	YES	NO	NO	0	NO
475	M	18-44	NO	NO	NO	YES	NO	NO	NO	NO	NO	NO	NO	NO	NO	NO	NO	NO	NO	NO	NO	YES	NO	NO	0	NO
476	M	18-44	NO	NO	YES	YES	NO	NO	NO	NO	NO	NO	YES	YES	NO	YES	NO	NO	NO	NO	YES	YES	YES	NO	0	NO
477	F	18-44	YES	NO	NO	NO	NO	NO	NO	NO	NO	NO	NO	NO	NO	NO	NO	NO	NO	NO	NO	NO	NO	NO	0	NO
478	M	65+	YES	NO	NO	NO	NO	NO	NO	NO	NO	NO	NO	NO	NO	NO	NO	NO	NO	NO	NO	NO	NO	NO	0	NO
479	M	45-64	YES	NO	NO	NO	NO	NO	NO	NO	NO	NO	NO	NO	NO	NO	NO	NO	NO	NO	NO	NO	NO	NO	0	NO
480	M	18-44	NO	NO	YES	YES	NO	YES	NO	NO	NO	NO	NO	NO	NO	NO	NO	NO	NO	NO	YES	YES	NO	YES	1	OBESITY
481	F	18-44	NO	NO	YES	YES	NO	YES	NO	NO	NO	NO	NO	NO	NO	NO	NO	YES	NO	NO	YES	YES	NO	NO	0	NO
482	F	18-44	NO	NO	NO	YES	NO	YES	NO	YES	YES	NO	NO	NO	NO	NO	NO	NO	NO	NO	YES	YES	NO	NO	1	HYPERTENSION
483	M	45-64	NO	NO	NO	NO	NO	YES	NO	NO	NO	NO	NO	NO	NO	NO	NO	NO	NO	NO	YES	NO	NO	NO	0	NO
484	M	45-64	NO	NO	NO	YES	NO	NO	NO	NO	NO	NO	NO	NO	NO	NO	NO	NO	NO	NO	NO	YES	NO	NO	0	NO
485	M	18-44	NO	NO	NO	NO	NO	YES	NO	YES	NO	NO	NO	NO	NO	NO	NO	NO	NO	NO	YES	NO	NO	NO	0	NO
486	M	45-64	NO	NO	YES	NO	NO	YES	NO	NO	YES	YES	NO	NO	NO	NO	NO	NO	NO	NO	YES	NO	NO	NO	0	NO
487	F	45-64	NO	NO	YES	YES	NO	YES	NO	NO	YES	NO	YES	NO	NO	NO	NO	YES	NO	NO	YES	YES	NO	NO	0	NO
488	M	45-64	NO	NO	YES	YES	NO	YES	NO	NO	NO	NO	NO	NO	NO	NO	NO	NO	NO	NO	YES	YES	NO	NO	0	NO
489	F	45-64	NO	NO	YES	NO	NO	NO	NO	NO	NO	NO	NO	NO	NO	NO	NO	NO	NO	NO	YES	NO	NO	NO	0	NO
490	M	18-44	YES	NO	NO	NO	NO	NO	NO	NO	NO	NO	NO	NO	NO	NO	NO	NO	NO	NO	NO	NO	NO	NO	2	NO
491	M	65+	NO	YES	YES	YES	NO	YES	NO	NO	NO	NO	NO	NO	NO	NO	NO	YES	NO	NO	YES	YES	NO	YES	0	NO
492	M	65+	NO	NO	YES	NO	NO	NO	NO	NO	NO	NO	NO	NO	NO	NO	NO	NO	NO	NO	YES	NO	NO	NO	0	NO
493	F	45-64	NO	NO	YES	YES	YES	YES	NO	NO	YES	YES	NO	NO	YES	NO	NO	YES	YES	NO	YES	YES	YES	NO	0	NO
494	F	45-64	NO	NO	YES	NO	NO	NO	NO	NO	NO	NO	NO	YES	NO	NO	NO	YES	NO	NO	YES	NO	NO	NO	0	NO
495	F	18-44	NO	NO	YES	YES	YES	YES	NO	YES	YES	YES	YES	YES	NO	NO	NO	YES	YES	NO	YES	YES	NO	NO	0	NO
496	M	18-44	NO	NO	NO	YES	NO	YES	NO	NO	NO	NO	NO	NO	NO	NO	NO	YES	NO	NO	YES	YES	NO	NO	0	NO
497	F	18-44	NO	NO	NO	NO	NO	NO	NO	NO	YES	YES	NO	NO	NO	NO	NO	NO	NO	NO	NO	NO	NO	NO	0	NO
498	F	45-64	NO	NO	YES	YES	NO	YES	NO	NO	NO	NO	YES	NO	NO	NO	NO	YES	NO	NO	YES	YES	NO	YES	0	NO
499	M	18-44	NO	NO	YES	NO	NO	YES	NO	NO	NO	NO	NO	NO	NO	NO	NO	NO	NO	NO	YES	NO	NO	NO	0	NO
500	M	18-44	YES	NO	NO	NO	NO	NO	NO	NO	NO	NO	NO	NO	NO	NO	NO	NO	NO	NO	NO	NO	NO	NO	0	NO
501	M	18-44	NO	NO	NO	NO	NO	NO	NO	YES	YES	YES	NO	NO	NO	NO	NO	NO	NO	NO	NO	YES	NO	NO	0	NO
502	M	18-44	NO	NO	YES	YES	YES	NO	NO	YES	NO	NO	NO	NO	NO	NO	NO	NO	NO	NO	YES	YES	NO	NO	0	NO
503	M	18-44	NO	NO	YES	NO	NO	NO	NO	NO	YES	NO	NO	NO	NO	NO	NO	NO	NO	NO	YES	YES	NO	NO	0	NO
504	F	18-44	NO	NO	NO	YES	NO	YES	NO	YES	NO	NO	YES	YES	NO	YES	NO	YES	YES	YES	YES	YES	YES	YES	0	NO
505	M	65+	NO	NO	NO	NO	NO	YES	NO	NO	YES	YES	NO	NO	NO	NO	NO	NO	NO	NO	YES	NO	NO	NO	0	NO
506	M	18-44	NO	NO	NO	YES	NO	NO	NO	NO	YES	NO	NO	NO	NO	NO	NO	NO	NO	NO	NO	YES	NO	NO	0	NO
507	M	45-64	NO	NO	YES	NO	NO	YES	NO	NO	NO	NO	NO	NO	YES	NO	NO	YES	NO	NO	YES	NO	YES	YES	0	NO
508	M	18-44	NO	NO	NO	YES	NO	NO	NO	YES	NO	NO	NO	NO	NO	NO	NO	NO	NO	NO	NO	YES	NO	NO	0	NO
509	M	65+	NO	NO	YES	YES	YES	YES	NO	NO	NO	NO	NO	NO	NO	NO	NO	NO	NO	NO	YES	YES	NO	NO	1	HYPERTENSION
510	F	18-44	NO	NO	YES	YES	YES	YES	NO	YES	NO	NO	NO	NO	YES	NO	NO	YES	YES	NO	YES	YES	YES	NO	0	NO
511	M	45-64	NO	NO	YES	NO	YES	NO	NO	NO	NO	NO	NO	NO	NO	NO	NO	NO	NO	YES	YES	YES	NO	NO	0	NO
512	F	18-44	NO	NO	YES	YES	YES	NO	NO	NO	NO	NO	NO	NO	NO	NO	NO	NO	NO	NO	YES	YES	NO	NO	0	NO
513	M	45-64	YES	NO	NO	NO	NO	NO	NO	YES	NO	NO	NO	NO	NO	NO	NO	NO	NO	NO	NO	NO	NO	NO	0	NO
514	F	45-64	NO	NO	YES	YES	NO	NO	NO	NO	NO	NO	NO	NO	NO	NO	NO	YES	NO	NO	YES	YES	NO	NO	0	NO
515	M	18-44	YES	NO	NO	NO	NO	NO	NO	NO	NO	NO	NO	NO	NO	NO	NO	NO	NO	NO	NO	NO	NO	NO	0	NO
516	M	18-44	NO	NO	YES	YES	NO	NO	NO	NO	NO	NO	NO	NO	NO	NO	NO	YES	NO	NO	YES	YES	NO	NO	0	NO
517	F	18-44	NO	NO	YES	YES	YES	YES	NO	NO	NO	NO	YES	YES	NO	YES	NO	YES	NO	NO	YES	YES	YES	NO	0	NO
518	M	18-44	NO	NO	YES	NO	NO	YES	NO	YES	NO	NO	YES	YES	NO	YES	NO	YES	NO	NO	YES	YES	YES	NO	0	NO
519	M	45-64	NO	NO	NO	NO	YES	YES	NO	YES	NO	NO	NO	NO	NO	NO	NO	YES	NO	YES	YES	YES	NO	NO	0	NO
520	M	18-44	NO	NO	YES	NO	YES	YES	NO	NO	NO	NO	NO	NO	NO	NO	NO	NO	NO	NO	YES	YES	NO	NO	0	NO
521	M	18-44	NO	NO	YES	YES	YES	NO	NO	NO	NO	NO	NO	YES	NO	NO	NO	NO	NO	NO	YES	YES	NO	NO	0	NO
522	F	45-64	NO	NO	YES	YES	NO	YES	NO	NO	YES	NO	YES	NO	YES	NO	NO	YES	NO	NO	YES	YES	YES	NO	0	NO
523	F	65+	NO	NO	NO	YES	NO	YES	NO	NO	NO	NO	YES	YES	NO	NO	NO	NO	NO	NO	YES	YES	NO	NO	1	HYPERTENSION
524	F	18-44	NO	NO	YES	YES	NO	YES	NO	NO	YES	YES	NO	NO	NO	NO	NO	NO	NO	NO	YES	YES	NO	NO	0	NO
525	M	45-64	NO	NO	YES	NO	NO	NO	NO	NO	YES	YES	NO	NO	NO	NO	NO	NO	NO	NO	YES	NO	NO	NO	0	NO
526	M	18-44	NO	NO	YES	YES	YES	NO	NO	NO	NO	NO	NO	NO	NO	NO	NO	NO	NO	NO	YES	YES	NO	NO	0	NO
527	M	45-64	NO	NO	NO	YES	NO	NO	NO	NO	NO	NO	NO	NO	NO	NO	NO	NO	NO	NO	NO	YES	NO	NO	1	HYPERTENSION
528	M	45-64	NO	YES	YES	YES	NO	NO	NO	NO	NO	NO	NO	NO	NO	NO	NO	NO	NO	NO	YES	YES	NO	NO	1	DIABETES
529	M	18-44	NO	NO	YES	NO	NO	YES	NO	NO	NO	NO	NO	NO	NO	NO	NO	YES	NO	NO	YES	NO	NO	NO	0	NO
530	M	45-64	NO	NO	YES	NO	NO	YES	NO	NO	NO	NO	NO	NO	NO	NO	NO	YES	NO	NO	YES	NO	NO	NO	0	NO
531	M	45-64	NO	NO	YES	NO	NO	YES	NO	NO	NO	NO	YES	YES	YES	NO	NO	YES	NO	NO	YES	NO	YES	NO	0	NO
532	M	18-44	YES	NO	NO	NO	NO	NO	NO	NO	NO	NO	NO	NO	NO	NO	NO	NO	NO	NO	NO	NO	NO	NO	0	NO
533	M	45-64	YES	NO	NO	NO	NO	NO	NO	YES	NO	NO	NO	NO	NO	NO	NO	NO	NO	NO	NO	NO	NO	NO	0	NO
534	M	45-64	NO	NO	YES	NO	NO	NO	NO	NO	YES	NO	NO	NO	NO	NO	NO	NO	NO	NO	YES	NO	NO	NO	0	NO
535	F	18-44	NO	NO	YES	YES	YES	YES	NO	YES	NO	NO	YES	YES	YES	NO	NO	YES	NO	NO	YES	YES	YES	NO	0	NO
536	M	18-44	NO	NO	YES	YES	YES	YES	NO	YES	YES	YES	NO	NO	NO	NO	NO	YES	NO	NO	YES	YES	NO	NO	0	NO
537	F	18-44	NO	NO	YES	NO	NO	YES	NO	NO	NO	NO	NO	NO	NO	NO	NO	YES	NO	NO	YES	NO	NO	NO	0	NO
538	F	18-44	NO	NO	NO	NO	NO	YES	NO	NO	NO	NO	NO	NO	NO	NO	NO	NO	NO	NO	YES	NO	NO	NO	0	NO
539	M	45-64	NO	NO	YES	YES	NO	YES	NO	YES	NO	NO	NO	NO	NO	NO	NO	YES	NO	NO	YES	YES	NO	NO	0	NO
540	F	18-44	NO	NO	NO	YES	YES	NO	NO	NO	NO	NO	NO	NO	NO	NO	NO	NO	NO	NO	NO	YES	NO	NO	0	NO
541	M	45-64	NO	NO	NO	NO	YES	YES	NO	NO	NO	NO	NO	NO	NO	NO	NO	NO	NO	NO	YES	YES	NO	NO	0	NO
542	M	18-44	NO	NO	NO	NO	NO	NO	NO	YES	NO	NO	NO	NO	NO	NO	NO	YES	NO	NO	YES	YES	NO	NO	0	NO
543	M	18-44	NO	NO	YES	NO	NO	YES	NO	NO	NO	NO	NO	NO	NO	YES	NO	NO	NO	NO	YES	NO	YES	NO	0	NO
544	M	18-44	NO	NO	YES	NO	NO	NO	NO	YES	YES	YES	NO	NO	NO	NO	NO	NO	NO	NO	YES	YES	NO	NO	0	NO
545	M	18-44	NO	NO	YES	NO	NO	YES	NO	YES	NO	NO	YES	NO	YES	YES	NO	YES	NO	NO	YES	YES	YES	NO	0	NO
546	M	65+	NO	YES	YES	NO	NO	YES	NO	NO	NO	NO	NO	NO	NO	NO	NO	NO	YES	NO	YES	YES	NO	YES	1	CARDIOVASCULAR DISEASE
547	M	18-44	NO	NO	YES	YES	NO	NO	NO	NO	NO	NO	NO	NO	NO	NO	NO	NO	NO	NO	YES	YES	NO	NO	2	NO
548	M	45-64	YES	NO	NO	NO	NO	NO	NO	NO	NO	NO	NO	NO	NO	NO	NO	NO	NO	NO	NO	NO	NO	NO	0	NO
549	M	18-44	NO	NO	YES	YES	NO	YES	NO	NO	YES	YES	YES	NO	NO	NO	NO	YES	YES	NO	YES	YES	NO	NO	0	NO
550	M	18-44	NO	NO	YES	NO	NO	NO	NO	NO	YES	YES	NO	NO	NO	NO	NO	NO	NO	NO	YES	NO	NO	NO	0	NO
551	M	18-44	NO	NO	YES	YES	YES	NO	NO	YES	YES	YES	NO	NO	NO	NO	NO	YES	NO	NO	YES	YES	NO	NO	0	NO
552	F	18-44	NO	NO	YES	NO	NO	YES	NO	YES	NO	NO	NO	NO	NO	NO	NO	NO	NO	NO	YES	YES	NO	NO	0	NO
553	M	18-44	NO	NO	NO	YES	NO	YES	NO	YES	NO	NO	YES	NO	YES	NO	NO	YES	YES	YES	YES	YES	YES	NO	0	NO
554	M	18-44	NO	NO	YES	NO	YES	NO	NO	YES	NO	NO	YES	NO	NO	NO	NO	YES	NO	NO	YES	YES	NO	NO	0	NO
555	M	18-44	NO	NO	YES	NO	NO	NO	NO	NO	NO	NO	NO	NO	NO	NO	NO	NO	NO	NO	YES	NO	NO	NO	0	NO
556	M	45-64	NO	NO	NO	NO	YES	YES	NO	NO	NO	NO	YES	YES	NO	NO	NO	NO	NO	NO	YES	YES	NO	NO	1	OBESITY
557	M	18-44	NO	NO	YES	YES	YES	YES	NO	NO	YES	YES	YES	YES	NO	NO	NO	YES	NO	NO	YES	YES	NO	NO	0	NO
558	M	18-44	NO	NO	YES	NO	YES	YES	NO	NO	NO	NO	YES	NO	NO	NO	NO	YES	NO	NO	YES	YES	NO	NO	0	NO
559	M	45-64	NO	NO	YES	NO	NO	NO	NO	NO	NO	NO	NO	NO	NO	NO	NO	NO	NO	NO	YES	NO	NO	NO	0	NO
560	M	45-64	NO	NO	YES	NO	NO	NO	NO	NO	YES	YES	NO	NO	NO	NO	NO	NO	NO	NO	YES	NO	NO	NO	1	CARDIOVASCULAR DISEASE
561	F	45-64	NO	NO	NO	NO	NO	YES	NO	NO	NO	NO	NO	NO	YES	YES	NO	YES	NO	NO	YES	NO	YES	NO	0	NO
562	F	18-44	NO	NO	NO	YES	NO	YES	NO	NO	NO	NO	YES	YES	NO	NO	NO	NO	NO	NO	YES	YES	NO	NO	0	NO
563	F	18-44	NO	NO	YES	YES	NO	YES	NO	NO	NO	NO	NO	NO	NO	NO	NO	YES	NO	NO	YES	YES	NO	NO	1	HYPERTENSION
564	M	18-44	NO	NO	YES	YES	NO	YES	NO	NO	NO	NO	YES	NO	NO	NO	NO	NO	NO	NO	YES	YES	NO	NO	0	NO
565	M	18-44	NO	NO	YES	YES	NO	NO	NO	NO	NO	NO	NO	NO	NO	NO	NO	YES	NO	NO	YES	YES	NO	NO	0	NO
566	M	45-64	YES	NO	NO	NO	NO	NO	NO	NO	NO	NO	NO	NO	NO	NO	NO	NO	NO	NO	NO	NO	NO	NO	0	NO
567	F	18-44	YES	NO	NO	NO	NO	NO	NO	YES	NO	NO	NO	NO	NO	NO	NO	NO	NO	NO	NO	NO	NO	NO	0	NO
568	M	18-44	NO	NO	YES	NO	NO	NO	NO	NO	YES	NO	NO	NO	NO	NO	NO	YES	NO	NO	YES	NO	NO	NO	0	NO
569	M	45-64	NO	NO	NO	NO	YES	YES	NO	NO	YES	YES	NO	NO	YES	YES	YES	YES	YES	NO	YES	YES	YES	NO	0	NO
570	F	65+	NO	NO	YES	YES	NO	YES	NO	NO	NO	NO	YES	YES	YES	NO	NO	YES	NO	NO	YES	YES	YES	NO	0	NO
571	F	45-64	NO	NO	NO	YES	YES	YES	NO	YES	NO	NO	NO	NO	NO	NO	NO	NO	NO	YES	YES	YES	NO	NO	0	NO
572	M	45-64	NO	NO	NO	YES	NO	YES	NO	YES	YES	YES	NO	NO	NO	NO	NO	YES	YES	YES	YES	YES	NO	NO	0	NO
573	F	18-44	NO	NO	NO	YES	NO	YES	NO	YES	YES	NO	NO	NO	NO	NO	NO	NO	NO	NO	YES	YES	NO	NO	0	NO
574	M	45-64	NO	NO	NO	NO	NO	YES	NO	YES	YES	NO	NO	NO	NO	NO	NO	NO	NO	NO	YES	YES	NO	NO	0	NO
575	F	18-44	NO	NO	YES	YES	NO	YES	NO	NO	NO	NO	NO	NO	NO	NO	NO	YES	NO	NO	YES	YES	NO	NO	0	NO
576	F	65+	NO	NO	YES	NO	NO	NO	NO	NO	NO	NO	YES	NO	NO	NO	NO	NO	NO	NO	YES	NO	NO	NO	0	NO
577	M	65+	NO	NO	NO	YES	NO	NO	NO	NO	NO	NO	YES	NO	NO	NO	NO	NO	NO	NO	YES	YES	NO	NO	1	HYPERTENSION
578	M	18-44	NO	NO	NO	YES	NO	NO	NO	YES	NO	NO	NO	NO	NO	NO	NO	YES	NO	NO	YES	YES	NO	NO	0	NO
579	F	18-44	NO	NO	NO	NO	NO	NO	NO	YES	YES	YES	NO	NO	NO	NO	NO	YES	NO	NO	YES	YES	NO	NO	0	NO
580	M	65+	NO	NO	YES	YES	YES	NO	NO	NO	NO	NO	NO	YES	NO	NO	NO	YES	NO	NO	YES	YES	NO	NO	0	NO
581	M	18-44	NO	NO	NO	YES	NO	YES	NO	NO	NO	NO	YES	YES	NO	NO	NO	NO	NO	NO	YES	YES	NO	NO	0	NO
582	M	18-44	NO	NO	NO	YES	NO	YES	NO	YES	NO	NO	NO	NO	NO	NO	NO	NO	NO	NO	YES	YES	NO	NO	0	NO
583	F	18-44	NO	NO	NO	NO	NO	YES	NO	NO	NO	NO	NO	NO	YES	NO	NO	NO	NO	NO	YES	NO	YES	NO	0	NO
584	M	45-64	YES	NO	NO	NO	NO	NO	NO	NO	NO	NO	NO	NO	NO	NO	NO	NO	NO	NO	NO	NO	NO	NO	0	NO
585	M	18-44	YES	NO	NO	NO	NO	NO	NO	NO	NO	NO	NO	NO	NO	NO	NO	NO	NO	NO	NO	NO	NO	NO	0	NO
586	M	45-64	NO	NO	YES	NO	NO	YES	NO	NO	YES	YES	YES	NO	NO	NO	NO	YES	NO	NO	YES	NO	NO	NO	0	NO
587	F	18-44	NO	NO	YES	YES	YES	YES	NO	NO	YES	NO	NO	NO	NO	NO	YES	YES	NO	NO	YES	YES	YES	NO	0	NO
588	M	18-44	NO	NO	YES	NO	YES	NO	NO	NO	NO	NO	YES	YES	NO	NO	NO	NO	NO	NO	YES	YES	NO	NO	0	NO
589	F	18-44	YES	NO	NO	NO	NO	NO	NO	NO	NO	NO	NO	NO	NO	NO	NO	NO	NO	NO	NO	NO	NO	NO	0	NO
590	F	45-64	NO	NO	YES	YES	NO	NO	NO	YES	YES	YES	NO	NO	NO	NO	NO	YES	NO	NO	YES	YES	NO	NO	0	NO
591	M	45-64	NO	NO	NO	NO	NO	YES	NO	NO	YES	YES	YES	YES	NO	YES	NO	YES	YES	NO	YES	YES	YES	NO	0	NO
592	M	18-44	NO	NO	YES	YES	NO	NO	NO	NO	NO	NO	NO	NO	NO	NO	NO	NO	NO	NO	YES	YES	NO	YES	0	NO
593	M	45-64	NO	NO	NO	NO	NO	YES	NO	NO	NO	NO	NO	NO	NO	NO	NO	NO	NO	NO	YES	NO	NO	NO	0	NO
594	F	18-44	NO	NO	NO	NO	NO	NO	NO	NO	YES	NO	NO	NO	NO	NO	NO	YES	NO	NO	YES	YES	NO	NO	0	NO
595	M	18-44	YES	NO	NO	NO	NO	NO	NO	NO	NO	NO	NO	NO	NO	NO	NO	NO	NO	NO	NO	NO	NO	NO	0	NO
596	M	45-64	YES	NO	NO	NO	NO	NO	NO	NO	NO	NO	NO	NO	NO	NO	NO	NO	NO	NO	NO	NO	NO	NO	0	NO
597	F	45-64	YES	NO	NO	NO	NO	NO	NO	NO	NO	NO	NO	NO	NO	NO	NO	NO	NO	NO	NO	NO	NO	NO	0	NO
598	M	18-44	YES	NO	NO	NO	NO	NO	NO	NO	NO	NO	NO	NO	NO	NO	NO	NO	NO	NO	NO	NO	NO	NO	0	NO
599	F	18-44	NO	NO	NO	NO	NO	NO	NO	YES	YES	NO	NO	NO	NO	NO	NO	NO	NO	NO	NO	YES	NO	NO	0	NO
600	M	18-44	YES	NO	NO	NO	NO	NO	NO	NO	NO	NO	NO	NO	NO	NO	NO	NO	NO	NO	NO	NO	NO	NO	0	NO
601	M	18-44	YES	NO	NO	NO	NO	NO	NO	NO	NO	NO	NO	NO	NO	NO	NO	NO	NO	NO	NO	NO	NO	NO	0	NO
602	F	65+	YES	NO	NO	NO	NO	NO	NO	NO	NO	NO	NO	NO	NO	NO	NO	NO	NO	NO	NO	NO	NO	NO	0	NO
603	M	45-64	NO	NO	YES	NO	YES	NO	NO	NO	NO	YES	YES	NO	NO	NO	NO	NO	NO	YES	YES	YES	NO	NO	0	NO
604	M	45-64	NO	NO	NO	NO	NO	NO	NO	YES	NO	NO	NO	NO	NO	NO	NO	NO	NO	NO	NO	YES	NO	NO	0	NO
605	M	18-44	NO	NO	YES	NO	NO	NO	NO	YES	NO	NO	NO	NO	NO	NO	NO	YES	NO	NO	YES	YES	NO	NO	0	NO
606	M	18-44	NO	NO	YES	NO	NO	YES	NO	YES	NO	NO	YES	NO	NO	NO	NO	YES	NO	NO	YES	NO	NO	YES	0	NO
607	M	18-44	YES	NO	NO	NO	NO	NO	NO	NO	NO	NO	NO	NO	NO	NO	NO	NO	NO	NO	NO	NO	NO	NO	0	NO
608	M	18-44	NO	NO	YES	NO	NO	NO	NO	NO	YES	YES	YES	YES	NO	NO	NO	NO	NO	NO	YES	YES	NO	NO	0	NO
609	M	18-44	NO	NO	YES	NO	NO	NO	NO	NO	NO	NO	NO	NO	NO	NO	NO	YES	NO	YES	YES	NO	NO	NO	0	NO
610	M	18-44	YES	NO	NO	NO	NO	NO	NO	NO	NO	NO	NO	NO	NO	NO	NO	NO	NO	NO	NO	NO	NO	NO	0	NO
611	M	45-64	YES	NO	NO	NO	NO	NO	NO	NO	NO	NO	NO	NO	NO	NO	NO	NO	NO	NO	NO	NO	NO	NO	0	NO
612	M	18-44	YES	NO	NO	NO	NO	NO	NO	NO	NO	NO	NO	NO	NO	NO	NO	NO	NO	NO	NO	NO	NO	NO	0	NO
613	F	18-44	YES	NO	NO	NO	NO	NO	NO	NO	NO	NO	NO	NO	NO	NO	NO	NO	NO	NO	NO	NO	NO	NO	0	NO
614	F	45-64	NO	NO	YES	NO	NO	NO	NO	NO	NO	NO	YES	NO	NO	NO	NO	NO	NO	NO	YES	NO	NO	NO	3	NO
615	M	18-44	YES	NO	NO	NO	NO	NO	NO	NO	NO	NO	NO	NO	NO	NO	NO	NO	NO	NO	NO	NO	NO	NO	0	NO
616	M	18-44	YES	NO	NO	NO	NO	NO	NO	NO	NO	NO	NO	NO	NO	NO	NO	NO	NO	NO	NO	NO	NO	NO	0	NO
617	M	45-64	NO	NO	YES	NO	NO	NO	NO	YES	NO	NO	NO	NO	NO	NO	NO	NO	NO	NO	YES	YES	NO	NO	0	NO
618	M	45-64	YES	NO	NO	NO	NO	NO	NO	NO	NO	NO	NO	NO	NO	NO	NO	NO	NO	NO	NO	NO	NO	NO	1	OBESITY
619	M	18-44	NO	NO	YES	YES	YES	NO	NO	YES	NO	NO	YES	NO	NO	NO	NO	NO	NO	NO	YES	YES	NO	NO	1	DIABETES
620	F	18-44	YES	NO	NO	NO	NO	NO	NO	NO	NO	NO	NO	NO	NO	NO	NO	NO	NO	NO	NO	NO	NO	NO	0	NO
621	M	45-64	YES	NO	NO	NO	NO	NO	NO	YES	NO	NO	NO	NO	NO	NO	NO	NO	NO	NO	NO	NO	NO	NO	0	NO
622	F	45-64	YES	NO	NO	NO	NO	NO	NO	NO	NO	NO	NO	NO	NO	NO	NO	NO	NO	NO	NO	NO	NO	NO	0	NO
623	F	18-44	YES	NO	NO	NO	NO	NO	NO	NO	NO	NO	NO	NO	NO	NO	NO	NO	NO	NO	NO	NO	NO	NO	0	NO
624	M	18-44	YES	NO	NO	NO	NO	NO	NO	NO	NO	NO	NO	NO	NO	NO	NO	NO	NO	NO	NO	NO	NO	NO	0	NO
625	M	18-44	YES	NO	NO	NO	NO	NO	NO	NO	NO	NO	NO	NO	NO	NO	NO	NO	NO	YES	NO	NO	NO	NO	1	CARDIOVASCULAR DISEASE
626	M	18-44	YES	NO	NO	NO	NO	NO	NO	NO	NO	NO	NO	NO	NO	NO	NO	NO	NO	NO	NO	NO	NO	NO	0	NO
627	F	45-64	NO	NO	NO	NO	NO	YES	NO	NO	NO	NO	NO	NO	NO	NO	NO	NO	NO	NO	YES	NO	NO	NO	1	ANOTHER CHRONIC DISEASE OR CONDITION
628	F	45-64	NO	NO	NO	NO	NO	NO	NO	NO	NO	NO	YES	YES	NO	NO	NO	NO	NO	NO	YES	NO	NO	NO	1	HYPERTENSION
629	M	45-64	NO	NO	YES	NO	NO	NO	NO	NO	NO	NO	NO	NO	NO	NO	NO	NO	NO	NO	YES	YES	NO	NO	0	NO
630	M	18-44	NO	NO	NO	YES	YES	YES	NO	YES	NO	NO	YES	YES	NO	NO	NO	YES	NO	NO	YES	YES	NO	NO	0	NO
631	M	18-44	NO	NO	YES	YES	NO	YES	NO	NO	NO	NO	NO	NO	NO	NO	NO	NO	NO	NO	YES	YES	NO	NO	0	NO
632	M	18-44	YES	NO	NO	NO	NO	NO	NO	NO	NO	NO	NO	NO	NO	NO	NO	NO	NO	NO	NO	NO	NO	NO	0	NO
633	M	18-44	NO	NO	NO	NO	NO	NO	NO	NO	YES	NO	NO	NO	NO	NO	NO	NO	NO	NO	NO	YES	NO	NO	0	NO
634	F	45-64	NO	NO	NO	YES	NO	NO	NO	YES	NO	NO	NO	NO	NO	NO	NO	NO	NO	NO	NO	YES	NO	NO	0	NO
635	F	18-44	YES	NO	NO	NO	NO	NO	NO	NO	NO	NO	NO	NO	NO	NO	NO	NO	NO	NO	NO	NO	NO	NO	0	NO
636	F	18-44	YES	NO	NO	NO	NO	NO	NO	NO	NO	NO	NO	NO	NO	NO	NO	NO	NO	NO	NO	NO	NO	NO	0	NO
637	M	45-64	YES	NO	NO	NO	NO	NO	NO	NO	NO	NO	NO	NO	NO	NO	NO	NO	NO	NO	NO	NO	NO	NO	0	NO
638	M	18-44	NO	NO	NO	YES	YES	YES	NO	NO	NO	NO	NO	NO	NO	NO	NO	YES	NO	NO	YES	YES	NO	NO	0	NO
639	F	18-44	NO	NO	YES	YES	NO	NO	NO	NO	NO	NO	NO	NO	NO	NO	NO	NO	NO	NO	YES	YES	NO	NO	0	NO
640	M	18-44	NO	NO	NO	NO	NO	YES	NO	NO	NO	NO	NO	NO	NO	NO	NO	YES	NO	NO	YES	NO	NO	NO	0	NO
641	M	45-64	YES	NO	NO	NO	NO	NO	NO	NO	NO	NO	NO	NO	NO	NO	NO	NO	NO	NO	NO	NO	NO	NO	0	NO
642	M	18-44	YES	NO	NO	NO	NO	NO	NO	YES	NO	NO	NO	NO	NO	NO	NO	NO	NO	NO	NO	NO	NO	NO	0	NO
643	M	18-44	YES	NO	NO	NO	NO	NO	NO	NO	NO	NO	NO	NO	NO	NO	NO	NO	NO	NO	NO	NO	NO	NO	0	NO
644	F	18-44	NO	NO	YES	NO	NO	NO	NO	YES	YES	YES	NO	NO	NO	NO	NO	YES	NO	NO	YES	YES	NO	NO	0	NO
645	M	45-64	YES	NO	NO	NO	NO	NO	NO	NO	NO	NO	NO	NO	NO	NO	NO	NO	NO	NO	NO	NO	NO	NO	0	NO
646	M	45-64	NO	NO	YES	NO	NO	YES	NO	YES	NO	NO	NO	NO	NO	NO	NO	NO	NO	NO	YES	YES	NO	NO	0	NO
647	M	45-64	YES	NO	NO	NO	NO	NO	NO	NO	NO	NO	NO	NO	NO	NO	NO	NO	NO	NO	NO	NO	NO	NO	0	NO
648	F	18-44	YES	NO	NO	NO	NO	NO	NO	NO	NO	NO	NO	NO	NO	NO	NO	NO	NO	NO	NO	NO	NO	NO	0	NO
649	F	18-44	YES	NO	NO	NO	NO	NO	NO	NO	NO	NO	NO	NO	NO	NO	NO	NO	NO	NO	NO	NO	NO	NO	0	NO
650	M	18-44	NO	NO	YES	NO	NO	NO	NO	YES	YES	YES	NO	NO	NO	NO	NO	NO	NO	NO	YES	YES	NO	NO	1	OBESITY
